# Supplementary material for: Epidemiological and spatial characteristics of interpersonal physical violence in a Brazilian city: A comparative study of violent injury hotspots in familial versus non-familial settings, 2012-2014
Source: PLoS One. 2019 Jan 7;14(1):e0208304. doi: 10.1371/journal.pone.0208304 (PMC6322764; doi:10.1371/journal.pone.0208304)
Supplement: S1 File — Data Violence table in excel showing regional locations and frequency of violent events. (XLS) [file pone.0208304.s001.xls]

## Sheet: InjuryPt3_TableToExcel
OBJECTID	Fowarded_f	County	Region_1	Country_1	Region_Res	Victims_Se	Victims_Ag	Marital_St	Schooling	Occupation	TypeViolen	AggressorS	Relationsh	Instrument	DayofWeek	DayofMonth	Month	Year	Shift	BodyRegion	Time_1	Resid_Oc
1	3	Campina Grande	Paraiba	Brasil	1	1	25	1	0	5	1	2	2	4	0	0	0	0	0	9	UNK	9
2	7	Campina Grande	Paraiba	Brasil	1	1	29	5	2	2	1	2	1	1	6	5	1	2013	2	9	7:00	1
3	3	Campina Grande	Paraiba	Brasil	1	1	40	4	0	5	1	2	2	1	2	1	1	2013	4	9	20:00	9
4	1	Campina Grande	Paraiba	Brasil	1	1	34	1	4	2	2	1	4	1	2	7	1	2014	3	9	12:00	2
5	2	Campina Grande	Paraiba	Brasil	1	2	18	1	3	6	2	2	4	2	2	25	12	2012	1	9	1:00	9
6	4	Campina Grande	Paraiba	Brasil	1	2	30	1	1	1	2	1	4	4	3	9	1	2013	2	9	6:00	9
7	3	Campina Grande	Paraiba	Brasil	1	1	25	1	2	2	2	1	4	1	4	12	1	2012	2	9	10:00	2
8	3	Campina Grande	Paraiba	Brasil	1	1	33	4	3	6	1	2	1	1	3	9	1	2013	0	9	UNK	9
9	4	Campina Grande	Paraiba	Brasil	1	1	14	1	2	6	2	2	4	4	0	0	0	0	2	6	10:30	1
10	1	Campina Grande	Paraiba	Brasil	1	1	25	4	3	2	1	2	2	1	6	11	1	2014	4	2	21:00	1
11	1	Campina Grande	Paraiba	Brasil	1	2	27	4	3	2	2	2	4	1	7	15	1	2012	3	9	12:30	2
12	3	Campina Grande	Paraiba	Brasil	1	1	59	1	0	4	1	2	3	1	4	10	1	2012	1	8	2:30	1
13	1	Campina Grande	Paraiba	Brasil	1	1	28	1	0	2	1	2	2	1	7	13	1	2013	4	4	19:30	1
14	7	Campina Grande	Paraiba	Brasil	1	2	19	5	2	1	0	0	0	2	5	13	12	2013	0	9	UNK	9
15	1	Campina Grande	Paraiba	Brasil	1	1	16	5	2	5	1	2	1	1	5	27	1	2012	1	9	0:30	1
16	1	Campina Grande	Paraiba	Brasil	1	1	24	1	2	5	1	2	2	1	6	28	1	2012	2	9	11:00	1
17	1	Campina Grande	Paraiba	Brasil	1	1	12	1	2	6	1	1	3	1	6	28	1	2012	4	3	18:00	1
18	1	Campina Grande	Paraiba	Brasil	1	1	26	5	2	5	2	2	4	1	5	3	2	2012	4	2	19:00	2
19	3	Campina Grande	Paraiba	Brasil	1	1	26	1	2	5	1	2	2	5	7	20	1	2013	1	9	2:00	1
20	1	Campina Grande	Paraiba	Brasil	1	1	19	1	3	6	1	2	3	5	4	9	2	2012	3	8	17:30	1
21	1	Campina Grande	Paraiba	Brasil	1	1	0	1	1	5	2	1	4	1	7	27	1	2013	4	1	19:00	2
22	1	Campina Grande	Paraiba	Brasil	1	1	35	1	3	1	2	1	4	4	1	28	1	2013	2	2	9:30	2
23	1	Campina Grande	Paraiba	Brasil	1	2	29	1	4	2	2	2	4	1	6	11	2	2012	4	9	23:30	2
24	4	Campina Grande	Paraiba	Brasil	1	2	3	1	2	6	2	2	4	1	1	13	2	2012	3	2	15:30	2
25	1	Campina Grande	Paraiba	Brasil	1	2	20	1	0	2	1	2	3	0	7	3	1	2013	4	9	18:50	2
26	1	Campina Grande	Paraiba	Brasil	1	2	43	1	2	2	1	2	2	0	7	3	2	2013	4	8	18:00	1
27	1	Campina Grande	Paraiba	Brasil	1	1	23	1	0	2	1	2	2	1	7	3	2	2013	4	8	18:00	1
28	1	Campina Grande	Paraiba	Brasil	1	1	20	4	2	6	1	2	1	1	6	18	2	2012	1	9	3:15	1
29	1	Campina Grande	Paraiba	Brasil	1	2	26	1	0	2	2	2	4	1	6	8	2	2014	2	2	8:30	1
30	1	Campina Grande	Paraiba	Brasil	1	2	21	1	0	2	2	2	4	1	7	9	2	2014	1	2	1:00	1
31	7	Campina Grande	Paraiba	Brasil	1	1	16	5	0	5	2	3	4	4	3	6	2	2013	3	9	17:30	9
32	1	Campina Grande	Paraiba	Brasil	1	1	8	1	2	6	2	1	4	1	1	20	2	2012	3	9	14:30	2
33	4	Campina Grande	Paraiba	Brasil	1	1	16	5	0	4	2	1	4	1	3	6	2	2013	0	9	UNK	9
34	1	Campina Grande	Paraiba	Brasil	1	1	26	5	3	1	1	2	1	0	6	9	2	2013	3	8	15:30	1
35	1	Campina Grande	Paraiba	Brasil	1	1	13	1	0	6	2	2	4	1	2	12	2	2013	4	2	20:40	9
36	1	Campina Grande	Paraiba	Brasil	1	1	40	4	0	5	2	2	4	1	2	12	2	2013	4	7	20:40	9
37	3	Campina Grande	Paraiba	Brasil	1	1	34	3	0	1	2	1	4	5	5	2	3	2012	2	7	7:30	2
38	2	Campina Grande	Paraiba	Brasil	1	1	27	4	3	2	1	2	3	1	7	4	3	2012	4	7	22:30	2
39	1	Campina Grande	Paraiba	Brasil	1	1	43	1	3	5	2	2	4	1	1	24	2	2014	4	9	23:30	1
40	4	Campina Grande	Paraiba	Brasil	1	1	14	1	2	6	1	2	3	1	1	24	2	2014	4	8	22:00	2
41	7	Campina Grande	Paraiba	Brasil	1	2	32	4	0	2	2	2	5	2	6	8	12	2012	0	9	UNK	2
42	1	Campina Grande	Paraiba	Brasil	1	1	18	1	3	6	2	1	4	1	2	13	3	2012	4	2	20:30	2
43	1	Campina Grande	Paraiba	Brasil	1	1	26	5	2	2	2	2	4	1	5	1	3	2013	4	2	19:30	9
44	1	Campina Grande	Paraiba	Brasil	1	2	60	3	0	1	1	1	1	1	1	4	3	2013	1	4	1:00	1
45	1	Campina Grande	Paraiba	Brasil	1	2	59	4	2	5	2	2	4	4	2	6	3	2012	1	7	0:30	2
46	1	Campina Grande	Paraiba	Brasil	1	1	28	5	2	2	2	2	1	1	6	8	3	2014	4	2	23:30	1
47	7	Campina Grande	Paraiba	Brasil	1	2	16	1	0	6	0	0	0	2	5	17	1	2014	0	9	UNK	9
48	2	Campina Grande	Paraiba	Brasil	1	2	61	4	0	2	0	2	0	1	5	14	3	2014	3	9	15:30	2
49	4	Campina Grande	Paraiba	Brasil	1	1	15	1	2	6	2	1	4	1	1	11	3	2013	3	9	15:40	2
50	4	Campina Grande	Paraiba	Brasil	1	2	14	1	0	6	2	2	4	1	1	11	3	2013	2	4	11:00	9
51	2	Campina Grande	Paraiba	Brasil	1	1	31	1	0	1	2	1	4	1	2	12	3	2013	4	9	22:00	2
52	2	Campina Grande	Paraiba	Brasil	1	1	30	5	2	2	2	1	4	1	1	26	3	2012	4	7	19:30	2
53	2	Campina Grande	Paraiba	Brasil	1	2	31	5	2	1	2	2	4	1	7	16	3	2014	0	2	UNK	2
54	1	Campina Grande	Paraiba	Brasil	1	1	31	5	0	2	1	2	1	0	6	16	3	2013	3	9	17:00	1
55	1	Campina Grande	Paraiba	Brasil	1	2	56	1	0	2	2	2	5	1	7	23	3	2014	4	9	21:00	2
56	1	Campina Grande	Paraiba	Brasil	1	2	31	1	0	1	2	2	5	1	7	23	3	2014	4	9	21:00	2
57	2	Campina Grande	Paraiba	Brasil	1	2	30	2	3	2	1	1	3	1	7	1	4	2012	3	2	15:06	2
58	1	Campina Grande	Paraiba	Brasil	1	1	37	3	3	2	2	2	4	1	7	24	3	2013	1	9	5:30	2
59	2	Campina Grande	Paraiba	Brasil	1	2	37	4	4	2	2	2	5	1	3	26	3	2014	4	9	20:30	2
60	7	Campina Grande	Paraiba	Brasil	1	2	32	4	3	1	2	2	4	2	5	28	3	2014	4	7	22:00	9
61	1	Campina Grande	Paraiba	Brasil	1	2	25	5	3	2	2	2	4	1	6	7	4	2012	3	2	12:30	2
62	3	Campina Grande	Paraiba	Brasil	1	1	27	3	0	6	1	2	2	1	3	11	4	2012	1	9	1:00	1
63	1	Campina Grande	Paraiba	Brasil	1	2	46	1	0	1	2	2	5	4	7	6	4	2014	0	9	UNK	2
64	2	Campina Grande	Paraiba	Brasil	1	1	31	5	0	5	2	2	4	4	1	7	4	2014	3	7	16:00	9
65	7	Campina Grande	Paraiba	Brasil	1	2	51	4	0	2	1	1	1	5	3	18	4	2012	4	9	19:20	9
66	1	Campina Grande	Paraiba	Brasil	1	1	34	4	4	2	1	2	3	1	3	18	4	2012	4	9	20:00	1
67	2	Campina Grande	Paraiba	Brasil	1	2	9	1	2	6	2	2	4	1	5	20	4	2012	3	9	15:30	2
68	2	Campina Grande	Paraiba	Brasil	1	2	24	1	0	1	2	2	4	1	2	16	4	2013	2	9	11:40	2
69	3	Campina Grande	Paraiba	Brasil	1	1	69	4	2	5	1	1	3	1	4	24	4	2014	2	1	11:00	9
70	1	Campina Grande	Paraiba	Brasil	1	2	33	1	2	2	2	2	5	1	3	2	5	2012	1	9	4:30	2
71	1	Campina Grande	Paraiba	Brasil	1	1	27	4	3	1	1	2	1	1	2	1	5	2012	4	7	19:00	1
72	1	Campina Grande	Paraiba	Brasil	1	1	20	1	3	2	2	3	4	4	6	26	4	2014	0	9	UNK	2
73	4	Campina Grande	Paraiba	Brasil	1	2	13	1	2	6	1	1	3	1	7	29	4	2012	3	7	15:00	2
74	1	Campina Grande	Paraiba	Brasil	1	1	24	1	2	5	2	3	4	1	7	27	4	2014	4	9	18:00	1
75	4	Campina Grande	Paraiba	Brasil	1	1	6	1	1	6	1	1	3	4	7	29	4	2012	3	7	15:00	2
76	1	Campina Grande	Paraiba	Brasil	1	1	30	5	2	5	1	2	1	1	1	22	4	2013	0	8	UNK	1
77	3	Campina Grande	Paraiba	Brasil	1	1	28	5	2	5	1	2	1	4	1	28	4	2014	3	7	15:00	9
78	2	Campina Grande	Paraiba	Brasil	1	2	27	1	2	1	1	1	2	3	6	20	3	2013	0	2	UNK	2
79	3	Campina Grande	Paraiba	Brasil	1	1	85	2	2	5	1	1	3	1	6	26	4	2014	3	7	16:30	1
80	1	Campina Grande	Paraiba	Brasil	1	2	18	1	3	6	2	2	4	4	2	29	4	2014	4	6	21:50	2
81	1	Campina Grande	Paraiba	Brasil	1	1	52	4	0	5	2	1	4	1	6	27	4	2013	3	9	12:00	9
82	1	Campina Grande	Paraiba	Brasil	1	1	19	1	4	6	2	2	4	1	4	1	5	2014	4	9	UNK	1
83	3	Campina Grande	Paraiba	Brasil	1	1	37	5	2	1	1	2	1	4	6	3	5	2014	3	7	15:30	9
84	4	Campina Grande	Paraiba	Brasil	1	1	28	4	0	1	1	2	5	2	6	2	3	2013	4	1	19:00	2
85	4	Campina Grande	Paraiba	Brasil	1	1	14	1	0	6	2	2	5	2	7	2	3	2013	4	2	19:00	2
86	4	Campina Grande	Paraiba	Brasil	1	1	17	1	2	6	2	1	4	1	6	12	5	2012	4	7	22:40	2
87	7	Campina Grande	Paraiba	Brasil	1	1	43	5	3	5	1	2	1	1	1	6	5	2013	4	2	23:30	2
88	1	Campina Grande	Paraiba	Brasil	1	2	23	1	0	2	2	2	5	1	6	10	5	2014	3	9	16:00	2
89	3	Campina Grande	Paraiba	Brasil	1	1	36	1	2	2	1	2	2	1	3	16	5	2012	4	2	20:00	1
90	3	Campina Grande	Paraiba	Brasil	1	1	40	1	0	1	2	2	4	1	3	8	5	2013	2	2	11:30	2
91	1	Campina Grande	Paraiba	Brasil	1	1	17	1	2	4	2	2	4	0	6	19	5	2012	3	9	14:00	9
92	3	Campina Grande	Paraiba	Brasil	1	1	40	1	0	0	1	2	3	4	2	7	5	2013	4	7	20:00	9
93	2	Campina Grande	Paraiba	Brasil	1	2	43	1	2	1	2	1	4	1	3	8	5	2013	2	7	11:30	1
94	2	Campina Grande	Paraiba	Brasil	1	1	20	1	3	2	2	1	4	1	3	8	5	2013	2	9	11:30	1
95	1	Campina Grande	Paraiba	Brasil	1	1	43	4	0	2	2	2	5	1	3	14	5	2014	3	9	12:00	1
96	1	Campina Grande	Paraiba	Brasil	1	1	31	5	3	2	1	2	1	1	7	18	5	2014	4	7	18:30	1
97	7	Campina Grande	Paraiba	Brasil	1	2	36	1	4	2	2	2	5	1	7	12	5	2013	4	7	19:30	2
98	7	Campina Grande	Paraiba	Brasil	1	2	27	4	3	2	2	2	5	4	7	12	5	2013	4	7	19:30	2
99	1	Campina Grande	Paraiba	Brasil	1	2	21	1	2	5	2	2	5	1	6	17	5	2014	3	9	16:00	9
100	2	Campina Grande	Paraiba	Brasil	1	1	21	1	3	2	2	1	4	1	5	16	5	2014	4	3	18:00	1
101	1	Campina Grande	Paraiba	Brasil	1	1	15	5	0	6	1	2	1	1	7	19	5	2013	3	7	UNK	9
102	1	Campina Grande	Paraiba	Brasil	1	2	19	1	0	1	2	2	4	5	7	3	6	2012	3	9	17:00	2
103	3	Campina Grande	Paraiba	Brasil	1	1	26	4	0	5	1	2	1	1	7	25	5	2014	4	9	18:00	9
104	1	Campina Grande	Paraiba	Brasil	1	2	7	1	2	6	2	1	4	1	3	6	6	2012	4	7	22:30	2
105	1	Campina Grande	Paraiba	Brasil	1	2	28	1	4	1	1	1	2	1	3	28	5	2014	3	7	16:30	2
106	1	Campina Grande	Paraiba	Brasil	1	2	32	1	2	1	1	2	3	1	3	28	5	2014	4	9	19:30	2
107	1	Campina Grande	Paraiba	Brasil	1	2	1	1	1	5	1	2	3	1	7	10	6	2012	0	2	UNK	9
108	1	Campina Grande	Paraiba	Brasil	1	2	30	5	3	2	1	1	3	1	7	10	6	2012	4	9	22:30	1
109	1	Campina Grande	Paraiba	Brasil	1	1	20	1	2	4	1	2	1	1	7	10	6	2012	1	2	1:00	2
110	7	Campina Grande	Paraiba	Brasil	1	2	53	1	0	2	1	3	3	1	4	16	5	2013	3	2	13:30	2
111	2	Campina Grande	Paraiba	Brasil	1	1	40	1	3	2	2	2	4	1	7	26	5	2013	4	7	18:30	9
112	2	Campina Grande	Paraiba	Brasil	1	2	33	1	4	6	2	2	4	1	4	21	6	2012	3	9	15:50	2
113	1	Campina Grande	Paraiba	Brasil	1	2	19	1	3	1	2	2	5	1	7	8	6	2014	4	9	19:00	2
114	2	Campina Grande	Paraiba	Brasil	1	2	24	1	0	2	2	2	5	1	3	5	6	2013	0	2	UNK	2
115	3	Campina Grande	Paraiba	Brasil	1	1	31	1	3	2	1	2	2	1	2	10	6	2014	4	9	20:00	2
116	1	Campina Grande	Paraiba	Brasil	1	1	26	5	2	5	1	2	1	1	4	12	6	2014	1	9	8:00	1
117	1	Campina Grande	Paraiba	Brasil	1	1	43	4	2	5	1	3	3	1	4	12	6	2014	4	9	18:30	1
118	1	Campina Grande	Paraiba	Brasil	1	2	16	1	2	6	1	1	1	1	4	12	6	2014	3	9	16:00	1
119	1	Campina Grande	Paraiba	Brasil	1	1	25	1	2	1	1	2	1	5	4	12	6	2014	4	2	22:00	1
120	1	Campina Grande	Paraiba	Brasil	1	1	30	1	3	2	2	1	4	1	7	24	6	2012	4	2	18:40	2
121	7	Campina Grande	Paraiba	Brasil	1	1	17	1	3	6	2	2	4	1	0	0	0	0	0	9	UNK	2
122	4	Campina Grande	Paraiba	Brasil	1	1	9	1	0	6	1	1	3	4	3	18	6	2014	3	9	15:00	1
123	2	Campina Grande	Paraiba	Brasil	1	1	26	5	0	5	2	1	4	1	1	17	6	2013	4	9	19:00	2
124	1	Campina Grande	Paraiba	Brasil	1	1	25	1	3	2	1	2	3	1	6	30	6	2012	3	7	12:00	2
125	2	Campina Grande	Paraiba	Brasil	1	1	22	1	4	2	2	2	4	1	4	20	6	2013	2	9	11:00	9
126	2	Campina Grande	Paraiba	Brasil	1	2	44	1	1	3	2	2	4	4	1	2	7	2012	3	9	14:30	1
127	1	Campina Grande	Paraiba	Brasil	1	1	33	5	3	5	1	2	2	1	3	4	7	2012	4	7	19:00	1
128	1	Campina Grande	Paraiba	Brasil	1	1	31	5	3	2	1	2	1	0	7	8	7	2012	3	9	13:00	2
129	1	Campina Grande	Paraiba	Brasil	1	1	31	1	2	2	1	2	2	1	6	7	7	2012	4	2	18:00	1
130	3	Campina Grande	Paraiba	Brasil	1	1	20	4	3	2	1	2	1	1	4	3	7	2014	4	7	23:00	1
131	1	Campina Grande	Paraiba	Brasil	1	1	35	1	2	1	1	2	2	1	6	5	7	2014	2	9	7:00	2
132	0	Campina Grande	Paraiba	Brasil	1	1	29	1	2	5	1	2	1	1	7	6	7	2014	3	7	12:30	1
133	3	Campina Grande	Paraiba	Brasil	1	1	27	4	0	6	1	2	1	1	7	8	7	2012	2	7	11:00	9
134	3	Campina Grande	Paraiba	Brasil	1	1	25	1	3	5	1	2	2	4	4	10	7	2014	0	2	UNK	2
135	1	Campina Grande	Paraiba	Brasil	1	1	37	5	0	2	1	2	1	1	7	7	7	2013	1	7	0:00	1
136	1	Campina Grande	Paraiba	Brasil	1	2	19	1	2	1	2	2	5	0	6	21	7	2012	2	6	11:00	9
137	2	Campina Grande	Paraiba	Brasil	1	2	50	1	3	2	2	2	5	2	2	9	7	2013	4	8	18:00	2
138	3	Campina Grande	Paraiba	Brasil	1	1	30	4	0	6	1	2	1	4	7	22	7	2012	4	9	18:00	1
139	2	Campina Grande	Paraiba	Brasil	1	2	34	4	0	1	2	2	4	5	1	23	7	2012	0	7	NI	9
140	1	Campina Grande	Paraiba	Brasil	1	1	27	5	2	3	1	2	1	1	4	11	7	2013	3	2	17:00	1
141	3	Campina Grande	Paraiba	Brasil	1	1	33	1	0	5	1	2	1	1	5	12	7	2013	3	9	12:00	9
142	1	Campina Grande	Paraiba	Brasil	1	2	45	4	4	2	2	2	5	3	5	27	7	2012	4	9	19:40	2
143	1	Campina Grande	Paraiba	Brasil	1	1	19	1	2	2	1	2	1	3	7	29	7	2012	4	9	20:40	9
144	1	Campina Grande	Paraiba	Brasil	1	1	23	5	2	2	2	2	4	1	7	29	7	2012	4	9	NI	2
145	1	Campina Grande	Paraiba	Brasil	1	1	21	1	3	6	1	2	3	0	2	22	7	2014	4	7	20:00	2
146	2	Campina Grande	Paraiba	Brasil	1	1	24	4	3	1	2	1	4	1	3	17	7	2013	3	2	13:00	2
147	1	Campina Grande	Paraiba	Brasil	1	1	41	3	2	2	2	2	4	1	7	27	7	2014	1	9	1:30	2
148	1	Campina Grande	Paraiba	Brasil	1	1	23	1	4	1	1	2	2	1	6	4	8	2012	2	9	8:00	1
149	3	Campina Grande	Paraiba	Brasil	1	1	42	1	0	1	1	2	2	1	7	21	7	2013	4	9	23:00	9
150	1	Campina Grande	Paraiba	Brasil	1	1	26	1	4	1	1	2	1	1	7	5	8	2012	3	9	13:00	9
151	1	Campina Grande	Paraiba	Brasil	1	2	45	2	0	1	1	2	3	1	7	5	8	2012	4	2	22:00	9
152	1	Campina Grande	Paraiba	Brasil	1	2	17	1	3	6	1	1	3	3	6	4	8	2012	4	7	21:00	1
153	1	Campina Grande	Paraiba	Brasil	1	2	86	4	0	0	1	2	3	0	5	26	7	2013	4	9	23:30	1
154	1	Campina Grande	Paraiba	Brasil	1	1	90	4	0	5	1	2	3	0	5	26	7	2013	4	9	23:30	1
155	1	Campina Grande	Paraiba	Brasil	1	1	4	1	0	5	2	1	4	1	2	7	8	2012	4	8	20:50	2
156	1	Campina Grande	Paraiba	Brasil	1	1	30	1	2	2	1	1	3	1	2	7	8	2012	4	8	20:50	2
157	3	Campina Grande	Paraiba	Brasil	1	1	34	5	3	5	1	2	1	1	7	5	8	2012	1	9	0:00	1
158	7	Campina Grande	Paraiba	Brasil	1	2	0	5	0	1	0	0	0	2	6	1	6	2013	0	9	UNK	9
159	3	Campina Grande	Paraiba	Brasil	1	1	25	1	3	2	2	1	4	1	4	9	8	2012	4	9	21:10	1
160	1	Campina Grande	Paraiba	Brasil	1	1	28	1	2	5	1	2	1	0	7	19	8	2012	4	7	19:00	1
161	4	Campina Grande	Paraiba	Brasil	1	1	19	1	0	5	1	2	2	1	5	8	8	2014	2	1	8:00	2
162	4	Campina Grande	Paraiba	Brasil	1	1	16	1	2	6	2	1	4	1	7	12	8	2012	3	9	15:30	1
163	1	Campina Grande	Paraiba	Brasil	1	1	24	1	2	5	1	2	2	0	6	11	8	2012	4	7	22:00	1
164	2	Campina Grande	Paraiba	Brasil	1	1	32	5	4	2	2	1	4	0	5	15	8	2014	2	7	9:30	9
165	3	Campina Grande	Paraiba	Brasil	1	1	61	2	2	5	1	2	0	4	6	16	8	2014	4	7	20:30	9
166	3	Campina Grande	Paraiba	Brasil	1	1	43	1	0	5	1	2	2	2	5	8	8	2014	3	9	15:00	9
167	3	Campina Grande	Paraiba	Brasil	1	1	38	3	0	2	1	2	1	1	1	12	8	2013	2	9	8:10	2
168	1	Campina Grande	Paraiba	Brasil	1	2	76	2	0	3	2	1	5	0	1	12	8	2013	3	9	17:30	2
169	2	Campina Grande	Paraiba	Brasil	1	1	32	5	4	2	2	1	4	0	1	25	8	2014	3	1	15:30	2
170	1	Campina Grande	Paraiba	Brasil	1	1	14	1	2	6	2	1	4	1	2	13	8	2013	4	9	22:00	2
171	1	Campina Grande	Paraiba	Brasil	1	1	27	1	0	2	1	2	2	1	3	27	8	2014	4	9	19:30	1
172	1	Campina Grande	Paraiba	Brasil	1	2	61	2	2	1	2	2	5	1	2	28	8	2012	4	7	19:35	2
173	1	Campina Grande	Paraiba	Brasil	1	1	20	1	3	2	1	1	3	4	6	30	8	2014	3	9	17:20	1
174	1	Campina Grande	Paraiba	Brasil	1	1	54	4	4	2	2	2	5	1	2	28	8	2012	4	2	21:00	2
175	3	Campina Grande	Paraiba	Brasil	1	1	25	1	2	2	1	2	1	3	3	27	6	2012	3	9	18:00	1
176	3	Campina Grande	Paraiba	Brasil	1	1	45	3	0	5	1	2	1	1	7	18	8	2013	4	9	20:15	9
177	1	Campina Grande	Paraiba	Brasil	1	2	23	5	0	1	2	2	4	1	2	20	8	2013	2	2	11:35	2
178	1	Campina Grande	Paraiba	Brasil	1	1	25	5	0	5	2	2	4	1	2	20	8	2013	2	7	11:35	2
179	3	Campina Grande	Paraiba	Brasil	1	1	20	1	0	5	1	2	1	3	5	22	8	2014	3	9	12:00	1
180	1	Campina Grande	Paraiba	Brasil	1	1	13	1	2	6	1	1	3	4	4	22	8	2013	3	9	17:20	1
181	1	Campina Grande	Paraiba	Brasil	1	2	18	1	3	2	1	2	2	1	5	4	9	2012	3	9	UNK	2
182	3	Campina Grande	Paraiba	Brasil	1	1	27	1	2	2	1	2	2	1	3	5	9	2012	2	9	7:30	1
183	2	Campina Grande	Paraiba	Brasil	1	1	22	4	2	5	2	1	4	1	4	11	9	2014	2	9	8:00	9
184	3	Campina Grande	Paraiba	Brasil	1	1	30	4	0	1	1	2	1	1	7	16	9	2012	3	9	16:00	1
185	4	Campina Grande	Paraiba	Brasil	1	1	12	1	0	6	2	1	4	1	2	18	9	2012	4	8	19:00	2
186	1	Campina Grande	Paraiba	Brasil	1	1	14	1	2	6	2	1	4	1	3	19	9	2012	2	9	10:35	2
187	3	Campina Grande	Paraiba	Brasil	1	1	30	1	0	6	1	1	3	1	2	18	9	2012	4	9	19:00	9
188	3	Campina Grande	Paraiba	Brasil	1	1	35	1	0	2	1	2	1	1	1	24	9	2012	1	9	3:00	9
189	3	Campina Grande	Paraiba	Brasil	1	1	52	4	0	2	1	2	1	1	5	28	9	2012	2	9	9:00	9
190	1	Campina Grande	Paraiba	Brasil	1	2	21	5	3	1	1	1	1	1	6	14	9	2013	2	9	9:00	1
191	2	Campina Grande	Paraiba	Brasil	1	2	61	4	0	2	2	2	4	1	5	28	9	2012	2	9	9:45	1
192	1	Campina Grande	Paraiba	Brasil	1	1	10	1	2	6	1	2	3	5	5	28	9	2012	3	9	13:00	1
193	2	Campina Grande	Paraiba	Brasil	1	1	22	1	3	2	1	2	1	1	2	17	9	2013	3	2	17:30	1
194	1	Campina Grande	Paraiba	Brasil	1	1	30	5	2	5	1	2	1	1	7	5	10	2014	4	7	19:00	1
195	3	Campina Grande	Paraiba	Brasil	1	1	38	5	0	2	1	2	1	1	7	5	10	2014	4	9	23:00	9
196	1	Campina Grande	Paraiba	Brasil	1	2	49	5	0	2	2	2	5	1	5	5	10	2012	4	9	20:30	2
197	1	Campina Grande	Paraiba	Brasil	1	2	41	5	3	2	2	1	4	1	7	7	10	2012	4	6	18:00	9
198	4	Campina Grande	Paraiba	Brasil	1	1	8	1	0	6	0	0	0	0	1	8	10	2012	4	8	18:00	1
199	1	Campina Grande	Paraiba	Brasil	1	2	34	1	2	1	1	1	2	1	1	8	10	2012	3	2	17:00	1
200	1	Campina Grande	Paraiba	Brasil	1	1	35	1	2	2	1	2	3	5	2	24	9	2013	3	7	17:30	1
201	7	Campina Grande	Paraiba	Brasil	1	2	16	1	0	6	2	2	5	3	2	2	9	2014	0	9	UNK	2
202	3	Campina Grande	Paraiba	Brasil	1	1	35	1	1	5	1	2	1	1	7	7	10	2012	0	7	UNK	9
203	7	Campina Grande	Paraiba	Brasil	1	2	16	1	2	6	2	2	4	1	2	16	10	2012	0	9	UNK	9
204	7	Campina Grande	Paraiba	Brasil	1	2	18	1	3	1	2	2	4	1	2	16	10	2012	2	9	10:00	9
205	1	Campina Grande	Paraiba	Brasil	1	2	8	1	0	6	1	2	3	0	6	18	10	2014	4	8	18:00	1
206	7	Campina Grande	Paraiba	Brasil	1	2	32	1	0	1	2	2	4	1	2	1	10	2013	2	7	10:30	9
207	1	Campina Grande	Paraiba	Brasil	1	1	27	5	2	1	1	2	1	1	7	21	10	2012	2	9	7:00	1
208	1	Campina Grande	Paraiba	Brasil	1	1	21	4	3	6	1	2	1	0	7	21	10	2012	2	9	10:00	2
209	1	Campina Grande	Paraiba	Brasil	1	1	41	5	3	0	1	2	1	1	6	25	10	2014	4	7	18:00	1
210	1	Campina Grande	Paraiba	Brasil	1	1	56	2	3	3	1	2	3	1	6	25	10	2014	4	7	20:30	1
211	1	Campina Grande	Paraiba	Brasil	1	1	33	4	0	5	2	1	4	1	7	6	10	2013	3	9	16:30	1
212	1	Campina Grande	Paraiba	Brasil	1	2	65	4	2	1	2	1	4	1	7	6	10	2013	3	8	16:30	1
213	1	Campina Grande	Paraiba	Brasil	1	1	27	1	2	1	2	2	4	1	4	25	10	2012	4	7	22:10	1
214	1	Campina Grande	Paraiba	Brasil	1	1	29	1	0	5	1	2	1	1	4	25	10	2012	3	8	16:00	1
215	1	Campina Grande	Paraiba	Brasil	1	1	34	4	2	2	1	2	2	1	1	29	10	2012	4	9	22:30	9
216	3	Campina Grande	Paraiba	Brasil	1	1	27	1	0	5	1	2	1	3	6	24	10	2012	1	7	2:30	9
217	1	Campina Grande	Paraiba	Brasil	1	2	71	4	2	3	2	2	4	4	5	11	10	2013	2	9	11:10	2
218	3	Campina Grande	Paraiba	Brasil	1	1	31	5	4	2	1	2	1	1	3	31	10	2012	3	9	14:00	1
219	3	Campina Grande	Paraiba	Brasil	1	1	28	1	2	5	0	2	2	1	2	4	11	2014	2	7	9:00	9
220	1	Campina Grande	Paraiba	Brasil	1	2	26	1	3	2	2	2	4	3	1	29	9	2014	1	6	3:00	2
221	2	Campina Grande	Paraiba	Brasil	1	2	25	1	3	2	1	1	2	1	2	15	10	2013	2	9	UNK	2
222	1	Campina Grande	Paraiba	Brasil	1	1	23	1	2	2	1	2	2	1	7	11	11	2012	4	9	20:00	1
223	1	Campina Grande	Paraiba	Brasil	1	2	54	1	2	1	2	2	4	1	7	4	11	2012	4	2	18:00	2
224	1	Campina Grande	Paraiba	Brasil	1	1	40	3	3	2	1	2	2	1	7	4	11	2012	3	9	17:40	1
225	1	Campina Grande	Paraiba	Brasil	1	1	30	4	4	2	1	2	1	1	7	20	10	2013	2	7	UNK	2
226	2	Campina Grande	Paraiba	Brasil	1	2	32	4	4	2	2	2	5	3	1	21	10	2013	2	7	8:20	2
227	7	Campina Grande	Paraiba	Brasil	1	1	15	1	2	6	1	2	2	4	4	8	11	2012	1	9	1:00	9
228	1	Campina Grande	Paraiba	Brasil	1	2	47	1	2	1	2	2	5	1	7	11	11	2012	1	9	1:00	1
229	1	Campina Grande	Paraiba	Brasil	1	1	33	5	2	5	1	2	1	1	6	2	11	2013	4	2	21:00	1
230	3	Campina Grande	Paraiba	Brasil	1	1	23	1	0	5	1	2	1	1	1	26	11	2012	2	2	7:00	9
231	1	Campina Grande	Paraiba	Brasil	1	1	40	3	0	5	1	2	1	0	7	3	11	2013	2	2	7:00	9
232	1	Campina Grande	Paraiba	Brasil	1	1	27	3	0	0	2	1	4	1	3	6	11	2013	3	9	17:00	2
233	1	Campina Grande	Paraiba	Brasil	1	1	43	5	2	5	1	2	1	0	3	28	11	2012	4	2	18:00	1
234	1	Campina Grande	Paraiba	Brasil	1	1	22	1	0	6	1	2	1	0	1	1	12	2014	4	9	22:00	9
235	2	Campina Grande	Paraiba	Brasil	1	2	42	4	1	2	1	1	1	4	5	5	12	2014	3	5	13:30	1
236	3	Campina Grande	Paraiba	Brasil	1	1	26	4	0	1	1	2	1	1	7	2	12	2012	2	9	6:00	1
237	4	Campina Grande	Paraiba	Brasil	1	1	15	1	0	6	2	3	5	1	2	12	11	2013	4	9	18:30	2
238	1	Campina Grande	Paraiba	Brasil	1	1	44	5	2	1	1	2	1	1	6	16	11	2013	3	6	12;30	2
239	3	Campina Grande	Paraiba	Brasil	1	1	42	2	2	2	1	1	3	5	4	11	12	2014	4	9	19:00	9
240	4	Campina Grande	Paraiba	Brasil	1	1	15	1	2	6	1	2	3	1	7	9	12	2012	3	2	17:00	9
241	3	Campina Grande	Paraiba	Brasil	1	1	31	1	0	6	1	2	2	1	4	13	12	2012	3	9	12:00	9
242	4	Campina Grande	Paraiba	Brasil	1	2	15	1	0	1	2	2	4	3	1	18	11	2013	0	9	UNK	1
243	2	Campina Grande	Paraiba	Brasil	1	1	29	3	4	2	2	1	5	4	5	14	12	2012	3	2	13:00	2
244	1	Campina Grande	Paraiba	Brasil	1	1	22	5	3	1	1	2	1	0	6	15	12	2012	4	9	23:00	9
245	1	Campina Grande	Paraiba	Brasil	1	1	24	1	2	5	1	2	2	0	6	15	12	2012	1	2	5:00	9
246	3	Campina Grande	Paraiba	Brasil	1	1	35	1	0	1	1	2	1	0	3	20	11	2013	3	9	13:30	9
247	3	Campina Grande	Paraiba	Brasil	1	1	30	1	4	2	2	1	4	0	7	16	12	2012	4	7	20:00	2
248	2	Campina Grande	Paraiba	Brasil	1	2	54	3	3	1	1	1	2	2	7	21	12	2014	3	9	17:30	2
249	1	Campina Grande	Paraiba	Brasil	1	0	20	1	3	6	2	1	4	1	6	22	12	2012	1	9	2:30	2
250	1	Campina Grande	Paraiba	Brasil	1	1	27	4	4	6	1	2	1	1	7	28	12	2014	4	2	22:30	1
251	1	Campina Grande	Paraiba	Brasil	1	2	31	4	4	2	2	2	4	1	6	29	12	2012	3	9	15:30	2
252	7	Campina Grande	Paraiba	Brasil	1	1	12	1	0	6	2	1	4	1	7	2	3	2014	3	9	17:30	9
253	1	Campina Grande	Paraiba	Brasil	1	1	62	1	0	3	2	1	4	1	6	16	2	2013	2	7	9:00	2
254	1	Campina Grande	Paraiba	Brasil	1	1	43	4	0	3	1	2	3	5	3	1	1	2014	1	9	0:35	1
255	1	Campina Grande	Paraiba	Brasil	1	1	30	1	4	2	1	2	2	0	2	1	1	2013	1	9	4:30	9
256	1	Campina Grande	Paraiba	Brasil	1	2	44	4	3	1	2	2	5	1	3	1	1	2014	2	7	9:00	2
257	1	Campina Grande	Paraiba	Brasil	1	1	40	1	2	2	1	2	1	1	3	1	1	2014	2	2	9:00	1
258	1	Campina Grande	Paraiba	Brasil	1	2	30	3	0	2	2	2	4	1	2	1	1	2013	1	2	4:30	2
259	3	Campina Grande	Paraiba	Brasil	1	1	60	2	2	0	1	2	1	1	7	30	12	2012	0	8	UNK	9
260	2	Campina Grande	Paraiba	Brasil	1	2	30	3	4	2	1	2	3	1	2	31	12	2013	4	9	21:00	9
261	2	Campina Grande	Paraiba	Brasil	1	2	45	3	3	1	1	1	2	4	4	2	1	2014	3	8	12:30	9
262	1	Campina Grande	Paraiba	Brasil	1	2	29	5	0	1	2	2	4	3	2	24	12	2013	4	9	21:00	9
263	1	Campina Grande	Paraiba	Brasil	1	1	48	3	0	1	1	2	2	1	4	2	1	2014	4	9	18:30	1
264	1	Campina Grande	Paraiba	Brasil	1	1	36	5	0	1	1	2	1	1	4	3	1	2013	4	9	18:30	9
265	3	Campina Grande	Paraiba	Brasil	1	1	26	5	0	2	1	2	3	1	3	1	1	2014	2	9	10:00	9
266	2	Campina Grande	Paraiba	Brasil	1	1	33	2	0	2	2	1	4	1	5	28	12	2012	2	9	9:30	2
267	1	Campina Grande	Paraiba	Brasil	1	2	24	1	3	2	2	2	4	1	5	3	1	2014	4	2	23:40	2
268	1	Campina Grande	Paraiba	Brasil	1	1	40	3	0	5	2	1	4	1	6	4	1	2014	2	7	10:00	2
269	1	Campina Grande	Paraiba	Brasil	1	1	31	5	3	2	1	2	1	1	6	5	1	2013	1	9	0:00	1
270	1	Campina Grande	Paraiba	Brasil	1	1	17	1	2	6	2	3	4	4	5	28	12	2012	3	9	16:40	2
271	1	Campina Grande	Paraiba	Brasil	1	1	35	4	3	2	1	2	1	4	6	5	1	2013	4	7	20:00	9
272	7	Campina Grande	Paraiba	Brasil	1	1	39	2	4	2	1	2	3	1	6	5	1	2013	4	2	20:00	9
273	3	Campina Grande	Paraiba	Brasil	1	1	28	1	3	1	1	2	2	1	6	4	1	2014	3	9	16:00	9
274	1	Campina Grande	Paraiba	Brasil	1	1	21	1	0	6	1	2	1	1	6	5	1	2013	4	9	20:00	2
275	1	Campina Grande	Paraiba	Brasil	1	1	20	1	0	6	1	2	3	1	1	6	1	2014	4	7	19:00	1
276	1	Campina Grande	Paraiba	Brasil	1	1	47	4	3	5	1	2	1	1	1	6	1	2014	4	7	19:00	1
277	3	Campina Grande	Paraiba	Brasil	1	1	26	4	0	1	1	2	1	1	2	7	1	2014	2	2	8:40	9
278	3	Campina Grande	Paraiba	Brasil	1	1	59	4	0	1	1	2	3	0	7	6	1	2013	4	2	19:30	1
279	3	Campina Grande	Paraiba	Brasil	1	1	60	1	0	5	1	2	3	1	2	7	1	2014	3	1	15:30	9
280	3	Campina Grande	Paraiba	Brasil	1	1	19	1	0	2	1	2	2	4	7	6	1	2013	0	8	UNK	9
281	3	Campina Grande	Paraiba	Brasil	1	1	27	5	0	5	1	1	3	1	3	8	1	2014	2	9	10:00	1
282	1	Campina Grande	Paraiba	Brasil	1	1	38	3	2	2	2	3	4	1	3	8	1	2014	4	9	21:00	2
283	7	Campina Grande	Paraiba	Brasil	1	2	31	3	0	1	1	1	2	1	4	9	1	2014	2	2	11:15	2
284	3	Campina Grande	Paraiba	Brasil	1	2	21	4	3	2	1	1	1	3	1	31	12	2012	0	9	UNK	9
285	7	Campina Grande	Paraiba	Brasil	1	1	28	0	3	1	2	0	4	1	4	12	1	2012	4	9	20:36	1
286	7	Campina Grande	Paraiba	Brasil	1	2	38	4	0	2	2	2	5	2	7	8	1	2012	3	1	15:30	2
287	2	Campina Grande	Paraiba	Brasil	1	2	29	4	0	1	2	2	4	1	3	9	1	2013	2	2	11:30	2
288	1	Campina Grande	Paraiba	Brasil	1	1	19	5	2	5	1	2	1	3	6	11	1	2014	2	9	6:00	2
289	1	Campina Grande	Paraiba	Brasil	1	1	30	1	0	2	1	2	1	1	6	11	1	2014	4	6	20:00	2
290	1	Campina Grande	Paraiba	Brasil	1	1	26	1	2	1	1	2	1	1	7	12	1	2014	2	9	7:30	1
291	3	Campina Grande	Paraiba	Brasil	1	1	18	4	3	2	1	2	1	3	1	31	12	2012	3	9	17:00	9
292	4	Campina Grande	Paraiba	Brasil	1	2	15	1	2	6	1	2	3	1	3	9	1	2013	3	1	17:30	2
293	1	Campina Grande	Paraiba	Brasil	1	1	23	4	3	1	1	1	3	1	6	14	1	2012	3	7	13:34	2
294	1	Campina Grande	Paraiba	Brasil	1	2	40	4	4	2	2	1	5	1	6	14	1	2012	3	9	12:30	2
295	1	Campina Grande	Paraiba	Brasil	1	1	57	1	2	2	1	2	3	1	6	14	1	2012	3	9	12:00	9
296	4	Campina Grande	Paraiba	Brasil	1	1	6	1	0	6	1	1	3	1	5	4	1	2013	0	8	UNK	9
297	7	Campina Grande	Paraiba	Brasil	1	2	21	1	4	5	1	2	3	1	1	13	1	2014	3	2	14:30	1
298	2	Campina Grande	Paraiba	Brasil	1	1	19	1	0	6	1	2	2	1	7	12	1	2014	4	9	19:00	1
299	1	Campina Grande	Paraiba	Brasil	1	1	60	3	0	5	2	1	4	1	1	10	12	2013	4	7	19:00	9
300	1	Campina Grande	Paraiba	Brasil	1	1	17	5	3	5	1	2	1	1	4	3	5	2012	1	2	UNK	1
301	1	Campina Grande	Paraiba	Brasil	1	2	70	1	3	3	1	1	1	4	6	12	1	2013	3	7	16:00	1
302	1	Campina Grande	Paraiba	Brasil	1	1	34	3	2	1	1	2	1	4	6	12	1	2013	4	7	18:00	1
303	2	Campina Grande	Paraiba	Brasil	1	2	23	1	0	2	2	2	5	5	3	15	1	2014	0	9	UNK	9
304	1	Campina Grande	Paraiba	Brasil	1	1	33	1	4	6	1	2	3	1	6	12	1	2013	4	8	18:30	1
305	1	Campina Grande	Paraiba	Brasil	1	1	25	0	3	2	1	2	2	4	6	12	1	2013	4	9	21:00	9
306	1	Campina Grande	Paraiba	Brasil	1	1	29	1	3	2	1	2	2	4	6	12	1	2013	4	7	21:30	2
307	3	Campina Grande	Paraiba	Brasil	1	1	22	1	0	6	2	3	4	5	3	18	1	2012	2	9	9:00	2
308	3	Campina Grande	Paraiba	Brasil	1	1	15	1	3	6	2	1	4	1	2	17	1	2012	4	9	19:00	2
309	1	Campina Grande	Paraiba	Brasil	1	1	33	5	4	1	1	1	3	1	7	13	1	2013	2	9	7:00	1
310	2	Campina Grande	Paraiba	Brasil	1	2	24	1	4	6	2	2	5	4	3	15	1	2014	3	1	13:20	2
311	1	Campina Grande	Paraiba	Brasil	1	1	28	5	2	5	1	2	1	1	7	13	1	2013	4	8	19:30	1
312	1	Campina Grande	Paraiba	Brasil	1	2	21	1	3	2	2	2	5	1	7	13	1	2013	4	9	23:00	2
313	3	Campina Grande	Paraiba	Brasil	1	1	40	1	2	3	1	1	3	0	7	6	1	2013	2	9	9:00	9
314	4	Campina Grande	Paraiba	Brasil	1	2	6	1	0	6	2	2	5	1	5	17	1	2014	2	9	10:00	2
315	4	Campina Grande	Paraiba	Brasil	1	1	12	1	2	6	1	2	1	1	7	13	1	2013	4	8	19:00	2
316	4	Campina Grande	Paraiba	Brasil	1	2	11	1	2	6	1	2	3	1	1	16	1	2012	4	9	19:00	1
317	3	Campina Grande	Paraiba	Brasil	1	1	36	1	0	5	1	2	2	1	4	19	1	2012	3	9	14:30	9
318	2	Campina Grande	Paraiba	Brasil	1	2	54	1	2	2	1	1	3	1	7	13	1	2013	4	9	19:00	2
319	1	Campina Grande	Paraiba	Brasil	1	1	23	4	4	2	1	2	3	4	7	13	1	2013	4	7	19:00	1
320	3	Campina Grande	Paraiba	Brasil	1	2	53	4	0	5	1	2	1	1	7	15	1	2012	4	7	21:30	1
321	3	Campina Grande	Paraiba	Brasil	1	1	25	4	2	4	1	2	1	0	1	14	1	2013	2	8	9:00	1
322	3	Campina Grande	Paraiba	Brasil	1	1	35	4	0	2	1	2	1	1	1	14	1	2013	1	9	UNK	9
323	1	Campina Grande	Paraiba	Brasil	1	1	16	1	2	6	2	2	5	3	2	25	12	2012	3	9	17:30	2
324	7	Campina Grande	Paraiba	Brasil	1	2	61	4	3	1	2	2	5	1	6	18	1	2014	1	2	2:00	2
325	1	Campina Grande	Paraiba	Brasil	1	1	32	3	2	2	2	2	4	1	6	18	1	2014	3	9	13:30	1
326	1	Campina Grande	Paraiba	Brasil	1	2	34	4	3	2	1	1	3	4	6	18	1	2014	3	9	13:30	1
327	3	Campina Grande	Paraiba	Brasil	1	1	33	5	0	2	1	2	1	1	2	15	1	2013	2	7	11:40	9
328	1	Campina Grande	Paraiba	Brasil	1	1	35	4	0	1	1	1	3	1	6	18	1	2014	4	7	21:00	9
329	1	Campina Grande	Paraiba	Brasil	1	1	27	5	3	5	1	2	1	4	3	16	1	2013	3	2	16:30	1
330	2	Campina Grande	Paraiba	Brasil	1	1	31	1	3	1	2	1	4	4	2	1	1	2013	0	2	UNK	2
331	1	Campina Grande	Paraiba	Brasil	1	1	35	4	3	1	1	2	1	1	7	22	1	2012	3	2	17:52	1
332	2	Campina Grande	Paraiba	Brasil	1	2	41	1	0	2	2	2	4	4	1	20	1	2014	1	9	0:30	2
333	3	Campina Grande	Paraiba	Brasil	1	1	23	1	0	1	1	2	2	1	7	19	1	2014	4	9	19:30	9
334	1	Campina Grande	Paraiba	Brasil	1	1	33	5	3	1	1	1	4	1	4	17	1	2013	4	7	20:30	2
335	1	Campina Grande	Paraiba	Brasil	1	1	19	1	4	6	1	2	2	1	2	21	1	2014	4	9	19:30	2
336	5	Campina Grande	Paraiba	Brasil	1	2	49	1	0	2	2	2	4	4	3	22	1	2014	3	9	13:30	2
337	1	Campina Grande	Paraiba	Brasil	1	2	20	1	4	1	2	1	4	1	3	22	1	2014	4	9	19:30	1
338	1	Campina Grande	Paraiba	Brasil	1	1	24	1	0	2	1	2	2	1	5	18	1	2013	4	2	20:00	1
339	1	Campina Grande	Paraiba	Brasil	1	2	26	1	0	2	1	1	2	1	6	19	1	2013	2	9	10:00	2
340	1	Campina Grande	Paraiba	Brasil	1	1	43	5	0	2	1	2	1	1	6	19	1	2013	1	2	2:00	1
341	4	Campina Grande	Paraiba	Brasil	1	2	15	1	2	6	2	2	4	1	3	22	1	2014	3	9	14:30	2
342	1	Campina Grande	Paraiba	Brasil	1	2	50	4	3	2	2	2	5	1	7	29	1	2012	4	9	19:11	2
343	3	Campina Grande	Paraiba	Brasil	1	1	35	3	2	6	1	2	1	1	6	18	1	2014	2	7	8:30	9
344	1	Campina Grande	Paraiba	Brasil	1	1	18	1	3	6	1	2	3	1	7	29	1	2012	1	2	0:07	1
345	3	Campina Grande	Paraiba	Brasil	1	1	23	4	0	2	1	2	1	1	3	22	1	2014	2	9	8:30	1
346	1	Campina Grande	Paraiba	Brasil	1	2	32	1	0	1	2	2	5	1	7	20	1	2013	1	7	4:00	2
347	1	Campina Grande	Paraiba	Brasil	1	1	26	5	0	2	1	2	2	1	5	18	1	2013	4	9	23:45	1
348	1	Campina Grande	Paraiba	Brasil	1	1	35	1	0	2	1	2	1	0	7	20	1	2013	2	9	UNK	9
349	1	Campina Grande	Paraiba	Brasil	1	1	22	1	0	2	1	2	1	1	7	20	1	2013	3	9	16:30	1
350	4	Campina Grande	Paraiba	Brasil	1	1	10	1	2	6	1	2	3	1	0	0	1	2012	0	8	UNK	9
351	1	Campina Grande	Paraiba	Brasil	1	1	27	1	0	2	2	1	4	1	7	20	1	2013	4	9	21:30	2
352	4	Campina Grande	Paraiba	Brasil	1	2	8	1	0	6	1	1	3	1	6	18	1	2014	0	7	UNK	9
353	3	Campina Grande	Paraiba	Brasil	1	1	44	1	0	5	2	2	4	0	6	19	1	2013	3	8	17:30	1
354	5	Campina Grande	Paraiba	Brasil	1	2	18	1	2	1	2	2	5	5	5	24	1	2014	2	2	11:00	2
355	5	Campina Grande	Paraiba	Brasil	1	1	17	5	0	5	1	2	2	5	5	24	1	2014	4	9	18:00	1
356	7	Campina Grande	Paraiba	Brasil	1	2	60	4	4	2	1	2	3	1	6	25	1	2014	2	2	10:30	1
357	1	Campina Grande	Paraiba	Brasil	1	2	29	1	3	2	2	2	5	2	3	1	2	2012	1	8	0:10	2
358	3	Campina Grande	Paraiba	Brasil	1	1	57	4	0	2	1	2	1	1	6	19	1	2013	4	7	UNK	9
359	1	Campina Grande	Paraiba	Brasil	1	1	29	1	0	2	1	1	4	1	1	21	1	2013	4	9	18:30	2
360	4	Campina Grande	Paraiba	Brasil	1	1	13	1	2	6	2	2	5	1	1	30	1	2012	3	9	12:20	2
361	1	Campina Grande	Paraiba	Brasil	1	1	24	1	3	6	1	2	1	1	7	26	1	2014	1	9	1:00	1
362	1	Campina Grande	Paraiba	Brasil	1	2	46	1	3	2	2	2	4	4	1	27	1	2014	4	2	22:00	2
363	1	Campina Grande	Paraiba	Brasil	1	1	24	4	3	1	2	3	4	0	3	1	2	2012	4	9	23:15	2
364	7	Campina Grande	Paraiba	Brasil	1	2	27	1	2	2	2	2	4	0	7	26	1	2014	1	5	1:46	2
365	1	Campina Grande	Paraiba	Brasil	1	1	38	4	0	1	1	2	1	1	7	26	1	2014	1	1	5:30	1
366	1	Campina Grande	Paraiba	Brasil	1	2	17	1	0	6	1	2	3	1	7	26	1	2014	0	9	UNK	9
367	1	Campina Grande	Paraiba	Brasil	1	1	50	4	3	1	1	2	1	1	3	1	2	2012	0	9	UNK	1
368	7	Campina Grande	Paraiba	Brasil	1	2	46	3	0	1	2	2	4	4	7	26	1	2014	0	9	UNK	2
369	1	Campina Grande	Paraiba	Brasil	1	1	16	1	0	6	2	1	4	1	7	26	1	2014	4	9	22:00	2
370	1	Campina Grande	Paraiba	Brasil	1	1	16	1	2	5	1	2	1	1	1	27	1	2014	4	9	23:00	1
371	2	Campina Grande	Paraiba	Brasil	1	2	31	1	2	2	2	1	4	1	4	2	2	2012	4	9	22:00	2
372	3	Campina Grande	Paraiba	Brasil	1	1	35	1	0	2	1	2	1	1	4	2	2	2012	0	7	UNK	9
373	1	Campina Grande	Paraiba	Brasil	1	2	60	4	4	3	2	2	5	4	5	3	2	2012	4	2	19:00	1
374	1	Campina Grande	Paraiba	Brasil	1	1	29	3	4	3	2	1	4	1	6	4	2	2012	4	7	19:15	1
375	1	Campina Grande	Paraiba	Brasil	1	1	29	1	4	2	2	1	4	1	6	4	2	2012	4	9	19:15	2
376	1	Campina Grande	Paraiba	Brasil	1	2	38	4	3	2	2	2	4	4	1	27	1	2014	3	9	16:30	9
377	1	Campina Grande	Paraiba	Brasil	1	2	29	1	3	6	1	1	2	1	7	5	2	2012	3	9	14:40	2
378	3	Campina Grande	Paraiba	Brasil	1	1	26	5	3	2	1	2	2	1	3	23	1	2013	2	9	11:30	9
379	7	Campina Grande	Paraiba	Brasil	1	1	28	4	2	2	1	2	1	1	3	23	1	2013	4	2	22:00	9
380	2	Campina Grande	Paraiba	Brasil	1	2	37	5	0	2	1	1	1	5	1	27	1	2014	0	9	UNK	9
381	1	Campina Grande	Paraiba	Brasil	1	1	25	5	0	2	1	2	1	1	4	24	1	2013	2	3	7:50	1
382	3	Campina Grande	Paraiba	Brasil	1	1	27	3	3	2	1	2	1	1	4	24	1	2013	0	9	UNK	9
383	1	Campina Grande	Paraiba	Brasil	1	1	32	5	0	5	2	2	4	2	6	30	11	2013	4	9	UNK	2
384	3	Campina Grande	Paraiba	Brasil	1	1	18	5	0	5	1	2	3	1	2	7	2	2012	3	9	14:30	9
385	3	Campina Grande	Paraiba	Brasil	1	1	29	4	3	2	1	2	1	1	7	20	1	2013	4	9	19:00	9
386	3	Campina Grande	Paraiba	Brasil	1	1	21	1	3	5	1	2	3	1	5	25	1	2013	3	2	15:00	9
387	3	Campina Grande	Paraiba	Brasil	1	1	38	1	0	2	1	2	2	0	2	28	1	2014	4	2	22:00	2
388	1	Campina Grande	Paraiba	Brasil	1	1	35	5	2	2	2	1	4	1	2	28	1	2014	2	6	10:00	2
389	2	Campina Grande	Paraiba	Brasil	1	1	23	1	0	5	2	1	4	0	3	8	2	2012	3	9	14:00	2
390	1	Campina Grande	Paraiba	Brasil	1	1	13	1	0	6	1	2	3	5	4	24	1	2013	4	1	22:00	1
391	4	Campina Grande	Paraiba	Brasil	1	1	10	1	0	6	1	1	3	1	3	29	1	2014	0	9	UNK	1
392	4	Campina Grande	Paraiba	Brasil	1	2	1	1	1	1	2	2	5	4	3	8	2	2012	3	2	15:30	2
393	4	Campina Grande	Paraiba	Brasil	1	1	49	2	0	1	1	1	3	4	2	28	1	2014	4	9	UNK	1
394	1	Campina Grande	Paraiba	Brasil	1	1	38	5	0	5	1	2	1	1	5	25	1	2013	4	2	18:00	9
395	1	Campina Grande	Paraiba	Brasil	1	1	20	1	3	6	2	2	4	4	5	25	1	2013	4	1	20:00	1
396	1	Campina Grande	Paraiba	Brasil	1	2	11	1	0	6	2	1	4	1	3	29	1	2014	4	3	19:15	1
397	7	Campina Grande	Paraiba	Brasil	1	2	11	1	2	6	2	2	4	1	4	24	1	2013	4	8	21:00	2
398	4	Campina Grande	Paraiba	Brasil	1	2	5	1	0	6	1	1	3	0	3	29	1	2014	2	2	UNK	9
399	1	Campina Grande	Paraiba	Brasil	1	2	71	4	2	1	1	2	3	1	6	26	1	2013	2	9	9:00	9
400	1	Campina Grande	Paraiba	Brasil	1	1	29	5	3	1	1	2	1	1	4	9	2	2012	4	9	UNK	2
401	1	Campina Grande	Paraiba	Brasil	1	2	34	5	3	1	1	1	1	1	4	9	2	2012	4	9	UNK	2
402	1	Campina Grande	Paraiba	Brasil	1	1	42	3	0	1	2	1	4	1	5	25	1	2013	4	7	21:30	2
403	4	Campina Grande	Paraiba	Brasil	1	1	30	4	2	5	1	1	3	1	4	30	1	2014	4	4	15:30	2
404	1	Campina Grande	Paraiba	Brasil	1	1	35	1	0	2	1	2	1	0	6	26	1	2013	3	8	16:00	9
405	4	Campina Grande	Paraiba	Brasil	1	1	13	1	2	6	1	1	3	1	4	30	1	2014	4	9	15:30	2
406	1	Campina Grande	Paraiba	Brasil	1	1	35	5	0	1	2	3	4	0	6	26	1	2013	4	4	18:00	9
407	1	Campina Grande	Paraiba	Brasil	1	1	13	1	2	6	2	2	4	1	7	27	1	2013	3	7	12:00	9
408	2	Campina Grande	Paraiba	Brasil	1	1	23	1	0	1	2	2	4	1	7	27	1	2013	3	9	16:00	9
409	1	Campina Grande	Paraiba	Brasil	1	1	45	5	3	5	1	2	1	1	7	27	1	2013	4	2	18:30	2
410	1	Campina Grande	Paraiba	Brasil	1	1	18	1	3	6	2	2	4	1	6	11	2	2012	4	7	20:00	2
411	1	Campina Grande	Paraiba	Brasil	1	2	32	5	4	2	1	1	1	1	6	1	2	2014	1	9	5:30	9
412	1	Campina Grande	Paraiba	Brasil	1	1	26	5	0	5	1	2	1	1	6	1	2	2014	3	9	15:00	2
413	1	Campina Grande	Paraiba	Brasil	1	1	16	1	0	6	2	1	4	4	6	19	1	2013	4	9	18:30	2
414	1	Campina Grande	Paraiba	Brasil	1	2	21	1	2	2	2	2	4	4	7	12	2	2012	4	9	19:30	2
415	7	Campina Grande	Paraiba	Brasil	1	1	17	1	0	6	2	2	5	1	7	12	2	2012	4	9	23:30	2
416	3	Campina Grande	Paraiba	Brasil	1	1	29	5	3	2	1	2	1	1	1	10	11	2014	3	7	13:30	9
417	2	Campina Grande	Paraiba	Brasil	1	1	25	1	4	6	2	1	4	1	1	28	1	2013	2	2	9:30	2
418	7	Campina Grande	Paraiba	Brasil	1	2	21	5	0	1	2	2	5	1	6	11	2	2012	4	7	23:30	2
419	1	Campina Grande	Paraiba	Brasil	1	1	31	4	0	5	1	2	1	0	6	26	1	2013	4	7	20:30	1
420	3	Campina Grande	Paraiba	Brasil	1	1	18	1	0	5	1	2	2	1	3	30	1	2013	1	1	5:45	9
421	1	Campina Grande	Paraiba	Brasil	1	1	48	4	0	1	2	2	4	4	6	11	2	2012	3	9	17:00	1
422	1	Campina Grande	Paraiba	Brasil	1	1	38	5	3	2	1	2	2	1	4	2	1	2014	4	9	21:30	9
423	7	Campina Grande	Paraiba	Brasil	1	1	20	1	0	0	1	2	1	1	0	0	0	0	0	9	UNK	9
424	3	Campina Grande	Paraiba	Brasil	1	1	32	3	0	1	2	2	2	1	1	13	2	2012	3	9	13:15	2
425	3	Campina Grande	Paraiba	Brasil	1	1	46	5	0	5	1	2	1	1	7	2	2	2014	4	9	18:30	9
426	3	Campina Grande	Paraiba	Brasil	1	1	37	1	2	2	2	2	4	1	6	11	2	2012	4	9	21:00	2
427	2	Campina Grande	Paraiba	Brasil	1	1	30	1	3	2	2	2	5	3	3	8	2	2012	1	9	3:30	2
428	2	Campina Grande	Paraiba	Brasil	1	2	34	1	3	1	2	2	5	2	3	8	2	2012	1	9	3:30	2
429	1	Campina Grande	Paraiba	Brasil	1	1	26	1	0	2	2	1	4	1	7	2	2	2014	3	9	16:30	2
430	1	Campina Grande	Paraiba	Brasil	1	1	15	1	0	6	1	2	3	1	5	1	2	2013	1	7	1:00	1
431	2	Campina Grande	Paraiba	Brasil	1	2	35	4	0	1	2	2	5	1	1	3	2	2014	0	2	UNK	9
432	1	Campina Grande	Paraiba	Brasil	1	2	24	1	4	6	0	2	4	3	6	2	2	2013	1	7	2:00	9
433	3	Campina Grande	Paraiba	Brasil	1	1	37	4	0	1	1	2	1	1	2	4	2	2014	3	3	15:30	1
434	1	Campina Grande	Paraiba	Brasil	1	2	22	1	4	6	2	2	4	3	6	2	2	2013	1	9	2:30	9
435	1	Campina Grande	Paraiba	Brasil	1	1	17	4	0	5	1	2	1	1	2	4	2	2014	4	9	19:50	9
436	1	Campina Grande	Paraiba	Brasil	1	2	2	1	0	6	1	1	3	1	2	4	2	2014	4	2	UNK	9
437	1	Campina Grande	Paraiba	Brasil	1	1	25	5	0	5	1	2	1	1	2	31	1	2013	4	9	20:00	1
438	1	Campina Grande	Paraiba	Brasil	1	1	12	1	1	6	1	1	3	1	2	4	2	2014	4	7	UNK	9
439	1	Campina Grande	Paraiba	Brasil	1	1	25	4	2	1	1	2	1	1	7	3	2	2013	1	2	4:00	1
440	1	Campina Grande	Paraiba	Brasil	1	1	32	5	0	2	1	2	1	0	7	3	2	2013	3	9	15:00	9
441	3	Campina Grande	Paraiba	Brasil	1	1	26	1	0	1	1	2	2	1	7	19	1	2014	2	9	8:30	2
442	1	Campina Grande	Paraiba	Brasil	1	1	21	5	3	6	1	1	3	4	3	15	2	2012	4	9	19:30	2
443	1	Campina Grande	Paraiba	Brasil	1	1	30	1	2	5	1	2	2	4	3	15	2	2012	4	9	18:30	1
444	4	Campina Grande	Paraiba	Brasil	1	1	17	1	2	6	1	2	1	1	6	2	2	2013	0	7	UNK	1
445	1	Campina Grande	Paraiba	Brasil	1	2	10	1	0	6	1	2	3	5	3	15	2	2012	4	9	18:30	1
446	4	Campina Grande	Paraiba	Brasil	1	2	13	1	2	6	1	1	3	0	1	4	2	2013	2	6	7:00	1
447	3	Campina Grande	Paraiba	Brasil	1	2	11	1	0	6	1	2	3	5	3	15	2	2012	4	9	18:30	1
448	3	Campina Grande	Paraiba	Brasil	1	1	43	1	0	1	1	2	2	1	5	1	2	2013	4	9	21:00	9
449	7	Campina Grande	Paraiba	Brasil	1	1	35	1	0	5	1	2	2	1	7	3	2	2013	3	9	17:00	9
450	1	Campina Grande	Paraiba	Brasil	1	2	20	5	3	2	2	2	4	4	4	16	2	2012	4	9	20:30	2
451	1	Campina Grande	Paraiba	Brasil	1	1	16	1	0	6	1	2	2	1	1	4	2	2013	4	9	20:00	1
452	3	Campina Grande	Paraiba	Brasil	1	1	25	5	0	5	1	2	1	0	7	12	2	2012	3	7	12:00	1
453	3	Campina Grande	Paraiba	Brasil	1	1	29	3	0	1	1	2	2	1	6	2	2	2013	4	9	23:00	9
454	4	Campina Grande	Paraiba	Brasil	1	1	16	1	3	6	1	2	2	4	3	15	2	2012	3	5	15:00	2
455	2	Campina Grande	Paraiba	Brasil	1	2	40	1	2	2	2	2	5	1	4	2	2	2012	2	8	9:00	2
456	7	Campina Grande	Paraiba	Brasil	1	1	30	3	0	6	1	2	2	1	5	7	2	2014	3	9	13:45	9
457	1	Campina Grande	Paraiba	Brasil	1	2	13	1	2	6	2	2	4	1	6	18	2	2012	4	9	22:00	9
458	1	Campina Grande	Paraiba	Brasil	1	1	27	1	4	6	2	1	4	1	2	5	2	2013	4	8	21:30	2
459	1	Campina Grande	Paraiba	Brasil	1	2	21	1	2	2	1	1	2	5	6	18	2	2012	3	9	17:00	9
460	1	Campina Grande	Paraiba	Brasil	1	1	27	5	2	1	1	2	2	1	5	7	2	2014	1	9	4:00	2
461	1	Campina Grande	Paraiba	Brasil	1	1	21	5	4	2	1	2	1	5	2	5	2	2013	4	7	18:30	2
462	1	Campina Grande	Paraiba	Brasil	1	2	31	5	2	2	1	2	1	1	6	8	2	2014	3	9	12:00	2
463	3	Campina Grande	Paraiba	Brasil	1	1	26	1	0	5	1	2	3	5	3	6	2	2013	2	9	UNK	9
464	1	Campina Grande	Paraiba	Brasil	1	1	26	3	3	1	1	2	2	1	6	8	2	2014	4	2	21:20	1
465	1	Campina Grande	Paraiba	Brasil	1	1	49	3	3	1	1	2	3	1	1	20	2	2012	2	7	10:30	1
466	2	Campina Grande	Paraiba	Brasil	1	2	28	5	0	2	0	0	0	4	1	20	2	2012	4	9	19:15	2
467	1	Campina Grande	Paraiba	Brasil	1	1	22	1	2	2	2	1	4	1	1	20	2	2012	4	7	22:00	2
468	1	Campina Grande	Paraiba	Brasil	1	2	36	3	3	1	1	2	3	1	1	20	2	2012	4	2	21:00	9
469	3	Campina Grande	Paraiba	Brasil	1	1	21	1	0	6	1	2	1	1	4	7	2	2013	2	9	UNK	9
470	1	Campina Grande	Paraiba	Brasil	1	2	23	4	3	2	1	1	1	1	7	9	2	2014	3	2	15:30	1
471	1	Campina Grande	Paraiba	Brasil	1	1	21	4	3	4	1	2	1	1	7	9	2	2014	3	9	14:30	1
472	1	Campina Grande	Paraiba	Brasil	1	2	57	4	2	1	2	2	4	4	6	8	2	2014	2	2	9:00	2
473	4	Campina Grande	Paraiba	Brasil	1	1	49	2	2	2	0	0	0	3	1	4	2	2013	0	9	UNK	9
474	1	Campina Grande	Paraiba	Brasil	1	1	32	1	2	1	1	2	3	1	2	21	2	2012	4	8	20:40	1
475	3	Campina Grande	Paraiba	Brasil	1	1	62	2	0	2	1	1	3	1	6	7	2	2013	3	7	17:00	9
476	3	Campina Grande	Paraiba	Brasil	1	1	35	3	2	5	1	2	2	1	2	11	2	2014	4	9	18:00	9
477	3	Campina Grande	Paraiba	Brasil	1	1	18	1	0	1	1	2	1	1	2	21	2	2012	4	9	18:00	2
478	3	Campina Grande	Paraiba	Brasil	1	1	19	5	0	5	1	1	3	1	3	22	2	2012	2	9	9:00	9
479	1	Campina Grande	Paraiba	Brasil	1	1	16	0	0	6	1	2	3	1	1	10	2	2014	3	2	15:30	9
480	1	Campina Grande	Paraiba	Brasil	1	1	25	4	3	2	1	2	2	1	1	10	2	2014	4	9	21:30	9
481	3	Campina Grande	Paraiba	Brasil	1	1	25	1	3	6	1	2	2	1	3	22	2	2012	4	3	20:30	9
482	3	Campina Grande	Paraiba	Brasil	1	1	33	1	2	2	2	1	4	4	2	11	2	2014	3	9	UNK	9
483	1	Campina Grande	Paraiba	Brasil	1	1	24	1	0	2	1	2	1	1	7	10	2	2013	1	2	0:00	2
484	3	Campina Grande	Paraiba	Brasil	1	1	40	1	0	2	1	2	2	1	2	11	2	2014	3	9	14:00	9
485	2	Campina Grande	Paraiba	Brasil	1	2	26	1	0	1	2	2	4	1	0	0	0	0	0	9	UNK	2
486	1	Campina Grande	Paraiba	Brasil	1	1	45	4	0	5	1	2	3	4	7	10	2	2013	3	7	14:30	1
487	2	Campina Grande	Paraiba	Brasil	1	1	15	1	2	6	2	1	4	5	4	23	2	2012	3	9	15:00	2
488	1	Campina Grande	Paraiba	Brasil	1	1	15	1	2	6	1	2	2	1	5	24	2	2012	4	2	22:00	2
489	2	Campina Grande	Paraiba	Brasil	1	2	40	4	3	2	1	1	1	3	3	12	2	2014	2	7	UNK	9
490	1	Campina Grande	Paraiba	Brasil	1	2	46	1	4	2	1	2	1	1	7	26	2	2012	3	9	12:00	1
491	1	Campina Grande	Paraiba	Brasil	1	1	28	3	0	2	1	2	1	1	7	10	2	2013	4	9	22:20	2
492	1	Campina Grande	Paraiba	Brasil	1	1	17	1	2	6	2	2	4	1	7	26	2	2012	4	8	22:40	2
493	1	Campina Grande	Paraiba	Brasil	1	1	50	3	2	2	1	2	3	1	7	26	2	2012	4	1	19:30	1
494	1	Campina Grande	Paraiba	Brasil	1	2	4	1	0	0	1	2	3	1	7	26	2	2012	4	9	19:30	1
495	1	Campina Grande	Paraiba	Brasil	1	1	17	1	2	6	2	3	4	1	7	26	2	2012	4	9	19:30	2
496	3	Campina Grande	Paraiba	Brasil	1	1	26	4	4	2	1	2	1	1	7	26	2	2012	1	2	2:00	1
497	1	Campina Grande	Paraiba	Brasil	1	1	38	3	4	2	1	2	1	0	1	11	2	2013	1	9	4:20	2
498	7	Campina Grande	Paraiba	Brasil	1	1	38	4	0	2	2	1	4	1	2	11	2	2014	3	7	13:00	2
499	3	Campina Grande	Paraiba	Brasil	1	1	26	2	2	2	1	2	3	1	1	27	2	2012	4	8	23:00	9
500	4	Campina Grande	Paraiba	Brasil	1	1	19	4	0	2	2	1	4	5	5	7	2	2014	3	8	14:00	2
501	4	Campina Grande	Paraiba	Brasil	1	1	27	4	4	1	2	1	4	1	5	7	2	2014	3	9	14:00	2
502	3	Campina Grande	Paraiba	Brasil	1	1	18	5	0	5	1	2	2	3	1	27	2	2012	3	9	14:30	9
503	3	Campina Grande	Paraiba	Brasil	1	1	41	4	0	1	2	1	4	1	2	28	2	2012	3	7	16:40	9
504	1	Campina Grande	Paraiba	Brasil	1	1	18	1	3	2	1	2	1	1	2	28	2	2012	4	9	19:00	1
505	1	Campina Grande	Paraiba	Brasil	1	1	34	1	0	2	1	2	3	0	2	12	2	2013	4	9	19:00	9
506	4	Campina Grande	Paraiba	Brasil	1	2	36	5	0	2	2	2	4	2	1	16	12	2013	4	9	18:30	9
507	4	Campina Grande	Paraiba	Brasil	1	2	11	1	2	6	1	1	3	4	1	27	2	2012	3	9	16:30	1
508	1	Campina Grande	Paraiba	Brasil	1	1	30	1	3	2	1	2	1	4	1	11	2	2013	4	2	22:38	1
509	1	Campina Grande	Paraiba	Brasil	1	1	17	1	3	6	1	2	3	1	6	15	2	2014	4	2	22:30	1
510	7	Campina Grande	Paraiba	Brasil	1	1	34	1	2	1	2	2	4	1	7	16	2	2014	3	9	14:00	2
511	1	Campina Grande	Paraiba	Brasil	1	2	52	1	4	2	1	1	1	1	7	16	2	2014	3	9	15:30	9
512	3	Campina Grande	Paraiba	Brasil	1	1	38	1	3	2	1	2	2	1	1	11	2	2013	3	9	15:00	9
513	1	Campina Grande	Paraiba	Brasil	1	1	30	4	0	1	2	2	4	1	4	14	2	2013	4	9	20:00	1
514	1	Campina Grande	Paraiba	Brasil	1	1	24	5	0	1	2	1	0	1	4	14	2	2013	4	9	20:00	1
515	2	Campina Grande	Paraiba	Brasil	1	1	35	1	3	2	2	1	4	1	4	23	2	2012	3	9	12:35	1
516	2	Campina Grande	Paraiba	Brasil	1	2	35	0	4	1	2	2	4	1	1	17	2	2014	2	3	9:40	2
517	1	Campina Grande	Paraiba	Brasil	1	2	18	1	2	1	1	2	3	3	1	17	2	2014	4	9	19:50	1
518	2	Campina Grande	Paraiba	Brasil	1	1	60	1	0	5	1	1	3	1	5	15	2	2013	3	9	13:50	1
519	3	Campina Grande	Paraiba	Brasil	1	1	25	1	2	2	1	2	1	1	5	2	3	2012	2	9	10:30	2
520	2	Campina Grande	Paraiba	Brasil	1	1	32	1	0	2	0	0	0	1	5	15	2	2013	3	9	13:40	1
521	3	Campina Grande	Paraiba	Brasil	1	1	32	5	0	2	1	2	1	1	2	18	2	2014	2	7	7:20	1
522	1	Campina Grande	Paraiba	Brasil	1	1	17	1	4	6	2	2	5	1	6	3	3	2012	1	2	4:20	2
523	3	Campina Grande	Paraiba	Brasil	1	2	46	1	3	6	1	2	1	4	5	15	2	2013	2	6	9:00	9
524	1	Campina Grande	Paraiba	Brasil	1	1	25	5	2	5	1	1	3	1	6	3	3	2012	3	9	14:00	2
525	2	Campina Grande	Paraiba	Brasil	1	2	24	1	0	1	2	2	4	3	7	9	2	2014	4	9	20:00	9
526	1	Campina Grande	Paraiba	Brasil	1	2	32	4	2	2	2	2	5	1	7	4	3	2012	3	9	16:00	2
527	1	Campina Grande	Paraiba	Brasil	1	2	29	1	2	2	2	1	4	3	6	4	2	2012	3	7	17:00	2
528	1	Campina Grande	Paraiba	Brasil	1	1	27	5	2	5	2	1	4	1	7	4	3	2012	3	2	17:00	2
529	1	Campina Grande	Paraiba	Brasil	1	2	28	5	2	2	2	1	4	3	7	4	3	2012	3	7	17:00	2
530	1	Campina Grande	Paraiba	Brasil	1	1	36	1	3	1	2	1	4	1	6	3	3	2012	0	1	UNK	1
531	2	Campina Grande	Paraiba	Brasil	1	1	51	2	2	5	1	2	3	1	2	18	2	2014	3	9	12:00	1
532	1	Campina Grande	Paraiba	Brasil	1	2	17	1	3	6	2	2	4	0	7	4	3	2012	0	7	UNK	2
533	2	Campina Grande	Paraiba	Brasil	1	1	26	1	0	1	1	1	3	1	0	0	0	0	0	7	UNK	2
534	1	Campina Grande	Paraiba	Brasil	1	1	25	1	0	2	1	2	1	0	7	17	2	2013	1	9	0:00	1
535	2	Campina Grande	Paraiba	Brasil	1	2	22	1	2	2	1	2	3	1	2	18	2	2014	4	7	18:00	9
536	1	Campina Grande	Paraiba	Brasil	1	1	17	5	2	6	1	2	3	0	3	19	2	2014	3	2	15:30	1
537	1	Campina Grande	Paraiba	Brasil	1	2	23	1	2	2	2	2	5	3	3	19	2	2014	3	4	17:00	2
538	4	Campina Grande	Paraiba	Brasil	1	1	15	1	2	5	1	2	1	1	3	29	2	2012	3	2	12:00	9
539	2	Campina Grande	Paraiba	Brasil	1	2	18	5	0	6	0	0	0	2	6	12	11	2011	0	5	UNK	9
540	2	Campina Grande	Paraiba	Brasil	1	1	17	0	0	6	2	1	5	1	4	1	3	2012	2	9	9:00	2
541	1	Campina Grande	Paraiba	Brasil	1	1	15	1	2	6	2	1	4	1	7	4	3	2012	4	9	22:30	1
542	1	Campina Grande	Paraiba	Brasil	1	1	13	1	2	6	2	1	4	1	7	4	3	2012	4	7	22:30	1
543	4	Campina Grande	Paraiba	Brasil	1	1	14	1	2	6	1	1	3	5	3	29	2	2012	4	9	18:00	2
544	7	Campina Grande	Paraiba	Brasil	1	2	34	1	0	1	2	2	4	1	5	21	2	2014	3	9	13:00	2
545	3	Campina Grande	Paraiba	Brasil	1	1	28	5	0	2	1	1	3	1	1	5	3	2012	3	9	16:00	9
546	1	Campina Grande	Paraiba	Brasil	1	1	21	1	4	2	1	1	3	1	6	22	2	2014	2	2	6:30	2
547	3	Campina Grande	Paraiba	Brasil	1	1	21	1	0	4	2	1	4	1	7	4	3	2012	4	2	18:00	2
548	3	Campina Grande	Paraiba	Brasil	1	1	33	4	0	2	1	2	3	4	6	3	3	2012	2	2	11:30	9
549	2	Campina Grande	Paraiba	Brasil	1	2	45	1	3	2	0	2	0	4	7	6	1	2013	1	7	8:30	2
550	2	Campina Grande	Paraiba	Brasil	1	2	55	4	2	2	2	2	4	0	3	20	2	2013	1	2	9:40	2
551	4	Campina Grande	Paraiba	Brasil	1	1	15	1	2	6	2	1	4	3	3	7	3	2012	2	7	9:15	2
552	1	Campina Grande	Paraiba	Brasil	1	1	33	3	0	2	1	2	1	5	7	23	2	2014	3	9	13:00	9
553	1	Campina Grande	Paraiba	Brasil	1	1	24	1	2	1	1	2	3	1	7	23	2	2014	3	7	14:00	1
554	1	Campina Grande	Paraiba	Brasil	1	1	55	1	2	2	1	2	3	1	3	7	3	2012	4	7	20:00	9
555	1	Campina Grande	Paraiba	Brasil	1	1	50	4	0	1	1	2	3	1	2	22	2	2014	2	9	8:00	2
556	2	Campina Grande	Paraiba	Brasil	1	2	28	4	0	6	1	1	1	5	5	22	2	2013	3	9	15:00	2
557	1	Campina Grande	Paraiba	Brasil	1	1	27	1	2	5	2	2	4	1	0	0	0	0	4	9	21:30	1
558	2	Campina Grande	Paraiba	Brasil	1	2	26	4	3	1	1	1	3	1	7	23	2	2014	1	7	UNK	1
559	7	Campina Grande	Paraiba	Brasil	1	2	23	1	0	1	2	0	0	2	7	23	2	2014	1	1	2:00	2
560	1	Campina Grande	Paraiba	Brasil	1	1	24	1	0	1	2	2	4	5	5	22	2	2013	4	9	21:20	1
561	1	Campina Grande	Paraiba	Brasil	1	1	21	1	0	1	1	2	2	1	5	22	2	2013	4	9	21:20	1
562	7	Campina Grande	Paraiba	Brasil	1	1	5	1	0	6	2	1	4	1	2	19	2	2013	3	7	UNK	2
563	2	Campina Grande	Paraiba	Brasil	1	2	39	3	0	1	2	2	4	5	5	21	2	2014	3	9	17:00	2
564	2	Campina Grande	Paraiba	Brasil	1	1	33	1	2	3	2	1	4	5	4	8	3	2012	2	9	11:00	1
565	1	Campina Grande	Paraiba	Brasil	1	1	19	1	0	6	2	2	5	1	6	23	2	2013	2	9	11:10	2
566	1	Campina Grande	Paraiba	Brasil	1	2	54	4	0	1	2	2	5	4	6	23	2	2013	0	7	UNK	2
567	1	Campina Grande	Paraiba	Brasil	1	2	43	5	0	1	2	2	5	1	6	23	2	2013	1	2	1:30	2
568	1	Campina Grande	Paraiba	Brasil	1	1	41	1	3	2	2	1	5	0	7	24	2	2013	1	9	UNK	9
569	1	Campina Grande	Paraiba	Brasil	1	2	18	1	3	6	2	2	4	4	1	24	2	2014	4	9	22:00	2
570	1	Campina Grande	Paraiba	Brasil	1	1	23	1	2	1	1	2	3	1	7	24	2	2013	3	2	12:00	1
571	1	Campina Grande	Paraiba	Brasil	1	1	33	1	2	2	1	2	2	1	7	24	2	2013	2	5	11:30	1
572	3	Campina Grande	Paraiba	Brasil	1	1	62	1	0	5	2	1	4	4	3	26	2	2014	3	9	14:00	2
573	0	Campina Grande	Paraiba	Brasil	1	1	66	2	2	3	2	2	4	0	7	24	2	2013	2	2	11:30	1
574	4	Campina Grande	Paraiba	Brasil	1	1	14	1	0	6	2	1	4	1	3	7	3	2012	4	3	20:30	9
575	4	Campina Grande	Paraiba	Brasil	1	2	60	4	3	1	2	2	4	4	4	27	2	2014	2	2	7:00	2
576	2	Campina Grande	Paraiba	Brasil	1	2	33	4	2	1	2	2	4	1	1	25	2	2013	2	4	11:30	2
577	3	Campina Grande	Paraiba	Brasil	1	2	46	4	2	1	2	2	4	1	4	8	3	2012	3	9	17:15	2
578	1	Campina Grande	Paraiba	Brasil	1	2	24	5	0	1	1	2	3	2	4	7	2	2013	0	9	UNK	1
579	7	Campina Grande	Paraiba	Brasil	1	1	24	1	4	6	2	3	5	1	1	25	2	2013	1	9	1:00	2
580	1	Campina Grande	Paraiba	Brasil	1	2	26	1	3	2	1	2	3	5	5	9	3	2012	4	9	19:30	9
581	1	Campina Grande	Paraiba	Brasil	1	1	23	1	4	6	1	2	1	1	5	9	3	2012	4	2	UNK	2
582	1	Campina Grande	Paraiba	Brasil	1	1	22	4	0	6	1	2	2	0	1	25	2	2013	4	2	19:30	2
583	1	Campina Grande	Paraiba	Brasil	1	1	32	1	2	2	1	2	2	1	3	26	2	2014	4	9	18:30	1
584	1	Campina Grande	Paraiba	Brasil	1	1	23	1	4	6	2	2	5	0	6	10	3	2012	4	9	19:30	2
585	1	Campina Grande	Paraiba	Brasil	1	2	24	1	3	1	2	2	5	0	6	10	3	2012	4	3	19:40	2
586	2	Campina Grande	Paraiba	Brasil	1	2	29	4	0	2	2	2	5	2	7	11	11	2012	3	4	14:00	2
587	3	Campina Grande	Paraiba	Brasil	1	1	30	3	2	1	1	2	1	1	4	27	2	2014	3	9	16:30	2
588	1	Campina Grande	Paraiba	Brasil	1	2	60	4	2	1	2	2	5	2	2	24	12	2013	4	1	18:30	9
589	3	Campina Grande	Paraiba	Brasil	1	1	68	2	0	5	1	2	3	5	5	2	3	2012	3	7	15:30	1
590	7	Campina Grande	Paraiba	Brasil	1	1	42	4	0	5	2	2	4	1	5	28	2	2014	4	9	19:30	9
591	3	Campina Grande	Paraiba	Brasil	1	1	40	4	0	1	1	2	1	1	2	26	2	2013	4	9	UNK	9
592	1	Campina Grande	Paraiba	Brasil	1	2	22	1	2	1	2	2	4	5	7	11	3	2012	3	9	UNK	2
593	3	Campina Grande	Paraiba	Brasil	1	1	18	1	0	6	1	2	3	1	3	27	2	2013	3	8	UNK	9
594	1	Campina Grande	Paraiba	Brasil	1	1	27	4	3	1	2	1	4	1	3	27	2	2013	4	7	19:00	2
595	1	Campina Grande	Paraiba	Brasil	1	1	20	1	3	6	2	2	4	1	3	27	2	2013	4	7	21:30	2
596	7	Campina Grande	Paraiba	Brasil	1	1	25	4	0	5	2	1	4	1	7	2	3	2014	3	7	17:30	9
597	2	Campina Grande	Paraiba	Brasil	1	1	28	3	2	5	1	1	3	1	7	4	3	2012	4	7	19:00	9
598	1	Campina Grande	Paraiba	Brasil	1	1	26	1	2	2	2	3	4	1	7	2	3	2014	4	9	18:00	2
599	2	Campina Grande	Paraiba	Brasil	1	2	18	1	3	6	2	2	4	1	1	12	3	2012	3	9	12:00	2
600	1	Campina Grande	Paraiba	Brasil	1	1	33	5	2	4	1	2	1	1	7	11	3	2012	4	2	21:30	2
601	1	Campina Grande	Paraiba	Brasil	1	1	19	1	0	6	2	1	4	1	7	2	3	2014	2	9	9:00	2
602	4	Campina Grande	Paraiba	Brasil	1	1	13	1	2	6	2	1	4	1	2	13	3	2012	1	9	2:35	2
603	2	Campina Grande	Paraiba	Brasil	1	2	26	0	0	0	2	2	4	4	7	11	3	2012	3	7	17:00	2
604	1	Campina Grande	Paraiba	Brasil	1	1	31	5	2	5	1	2	2	1	7	2	3	2014	4	9	UNK	9
605	1	Campina Grande	Paraiba	Brasil	1	2	25	1	3	1	2	2	4	1	7	2	3	2014	4	9	18:41	2
606	1	Campina Grande	Paraiba	Brasil	1	1	36	5	3	1	1	2	2	4	1	3	3	2014	4	1	23:30	9
607	4	Campina Grande	Paraiba	Brasil	1	2	8	1	2	6	1	1	3	0	1	12	3	2012	4	9	UNK	1
608	3	Campina Grande	Paraiba	Brasil	1	1	41	1	0	3	1	2	1	1	5	1	3	2013	2	9	7:00	9
609	1	Campina Grande	Paraiba	Brasil	1	2	12	1	2	6	2	2	5	1	2	13	3	2012	3	2	17:00	2
610	7	Campina Grande	Paraiba	Brasil	1	2	28	4	0	6	2	2	4	1	3	14	3	2012	2	7	7:30	2
611	7	Campina Grande	Paraiba	Brasil	1	2	27	1	0	6	2	2	4	1	3	14	3	2012	2	2	8:00	2
612	2	Campina Grande	Paraiba	Brasil	1	1	35	4	4	2	2	1	4	1	3	14	3	2012	2	9	7:30	2
613	1	Campina Grande	Paraiba	Brasil	1	1	19	5	0	1	2	2	4	1	2	4	3	2014	3	9	15:00	1
614	7	Campina Grande	Paraiba	Brasil	1	2	57	1	0	1	2	2	4	1	2	4	3	2014	4	2	18:00	2
615	1	Campina Grande	Paraiba	Brasil	1	1	32	1	4	2	2	1	4	1	2	4	3	2014	4	7	20:00	2
616	1	Campina Grande	Paraiba	Brasil	1	1	40	5	2	2	1	1	3	3	3	14	3	2012	4	7	20:30	2
617	1	Campina Grande	Paraiba	Brasil	1	1	32	3	0	2	1	2	1	1	2	4	3	2014	4	9	21:50	1
618	1	Campina Grande	Paraiba	Brasil	1	1	27	5	2	2	1	2	1	1	6	2	3	2013	2	7	6:00	1
619	1	Campina Grande	Paraiba	Brasil	1	1	23	1	0	2	2	3	4	1	2	4	3	2014	4	8	20:00	2
620	1	Campina Grande	Paraiba	Brasil	1	1	17	1	2	6	1	2	2	1	6	2	3	2013	3	9	15:00	1
621	3	Campina Grande	Paraiba	Brasil	1	1	20	1	3	6	1	2	1	1	3	5	3	2014	3	9	15:30	9
622	2	Campina Grande	Paraiba	Brasil	1	2	27	1	0	1	1	2	3	1	4	15	3	2012	1	9	5:30	2
623	1	Campina Grande	Paraiba	Brasil	1	1	37	4	0	2	1	2	1	1	6	2	3	2013	3	8	16:00	1
624	4	Campina Grande	Paraiba	Brasil	1	1	14	1	0	6	1	1	3	5	3	5	3	2014	0	7	UNK	2
625	3	Campina Grande	Paraiba	Brasil	1	1	22	1	3	1	1	2	1	1	4	6	3	2014	1	9	2:30	1
626	1	Campina Grande	Paraiba	Brasil	1	1	14	1	2	6	2	1	4	1	4	15	3	2012	4	2	22:00	2
627	3	Campina Grande	Paraiba	Brasil	1	1	30	2	0	5	1	2	1	1	2	4	3	2014	4	9	18:00	1
628	3	Campina Grande	Paraiba	Brasil	1	1	37	5	4	2	2	2	4	1	3	5	3	2014	4	9	22:00	9
629	3	Campina Grande	Paraiba	Brasil	1	1	26	4	2	5	1	2	1	5	4	15	3	2012	2	4	10:00	1
630	7	Campina Grande	Paraiba	Brasil	1	2	65	4	0	1	1	2	3	1	7	3	3	2013	3	1	12:00	9
631	3	Campina Grande	Paraiba	Brasil	1	1	62	3	2	1	1	2	3	4	7	2	3	2014	3	9	13:00	9
632	1	Campina Grande	Paraiba	Brasil	1	2	22	1	3	2	1	1	2	1	4	6	3	2014	4	7	18:00	1
633	1	Campina Grande	Paraiba	Brasil	1	1	16	1	3	6	2	1	4	1	4	6	3	2014	4	9	18:00	1
634	4	Campina Grande	Paraiba	Brasil	1	2	38	5	2	1	2	2	4	1	1	4	3	2013	4	9	19:30	9
635	4	Campina Grande	Paraiba	Brasil	1	2	14	1	0	6	2	2	4	1	1	4	3	2013	4	7	19:30	9
636	1	Campina Grande	Paraiba	Brasil	1	1	33	5	0	1	1	2	1	1	4	6	3	2014	3	9	15:00	1
637	3	Campina Grande	Paraiba	Brasil	1	1	29	3	3	2	2	2	5	1	2	5	3	2013	1	9	5:00	2
638	2	Campina Grande	Paraiba	Brasil	1	2	35	4	1	2	2	2	4	0	1	4	3	2013	4	9	18:00	9
639	1	Campina Grande	Paraiba	Brasil	1	2	25	4	3	1	1	1	2	4	6	8	3	2014	3	1	13:30	9
640	4	Campina Grande	Paraiba	Brasil	1	1	13	1	0	6	1	1	3	1	4	28	2	2013	0	9	UNK	9
641	1	Campina Grande	Paraiba	Brasil	1	2	33	1	3	2	2	2	5	1	6	8	3	2014	4	7	19:20	2
642	3	Campina Grande	Paraiba	Brasil	1	1	57	4	2	5	1	2	3	1	3	6	3	2013	0	9	UNK	1
643	1	Campina Grande	Paraiba	Brasil	1	1	25	4	0	2	1	2	2	1	0	0	0	0	0	2	UNK	9
644	1	Campina Grande	Paraiba	Brasil	1	1	23	1	0	1	2	2	4	4	6	17	3	2012	4	8	19:00	9
645	3	Campina Grande	Paraiba	Brasil	1	1	38	1	0	1	1	1	3	1	3	6	3	2013	3	9	UNK	9
646	1	Campina Grande	Paraiba	Brasil	1	1	52	4	4	2	1	2	1	1	6	17	3	2012	4	9	22:30	1
647	1	Campina Grande	Paraiba	Brasil	1	1	23	1	0	1	1	2	3	0	7	18	3	2012	3	9	16:00	1
648	1	Campina Grande	Paraiba	Brasil	1	2	23	1	3	2	2	2	5	0	7	9	3	2014	1	9	4:00	2
649	1	Campina Grande	Paraiba	Brasil	1	1	28	1	3	5	1	2	3	1	0	0	0	0	0	7	UNK	2
650	3	Campina Grande	Paraiba	Brasil	1	1	37	4	4	2	1	1	3	1	4	7	3	2013	3	8	17:30	1
651	3	Campina Grande	Paraiba	Brasil	1	1	24	4	3	2	0	0	0	1	7	18	3	2012	4	7	22:00	2
652	3	Campina Grande	Paraiba	Brasil	1	1	24	3	3	2	1	2	1	0	6	18	2	2012	4	7	20:00	9
653	1	Campina Grande	Paraiba	Brasil	1	2	19	1	0	4	1	2	3	1	7	18	3	2012	3	6	16:00	1
654	2	Campina Grande	Paraiba	Brasil	1	1	24	4	3	1	2	1	4	1	1	10	3	2014	2	9	7:30	2
655	3	Campina Grande	Paraiba	Brasil	1	1	31	1	3	2	2	2	4	1	5	8	3	2013	2	9	7:00	9
656	2	Campina Grande	Paraiba	Brasil	1	2	55	5	3	1	1	1	1	1	4	7	3	2013	4	7	18:00	1
657	1	Campina Grande	Paraiba	Brasil	1	1	45	5	2	5	2	1	4	4	7	18	3	2012	3	1	14:00	9
658	1	Campina Grande	Paraiba	Brasil	1	2	30	1	4	1	2	2	4	1	6	9	3	2013	1	2	3:00	2
659	1	Campina Grande	Paraiba	Brasil	1	2	3	1	0	5	1	2	3	0	0	0	0	0	0	9	UNK	9
660	1	Campina Grande	Paraiba	Brasil	1	1	36	1	3	2	2	1	4	1	2	11	3	2014	4	4	19:20	9
661	1	Campina Grande	Paraiba	Brasil	1	1	23	1	2	5	1	1	3	1	5	8	3	2013	4	2	19:00	2
662	1	Campina Grande	Paraiba	Brasil	1	1	35	4	3	2	2	1	5	1	2	11	3	2014	3	7	16:40	2
663	3	Campina Grande	Paraiba	Brasil	1	1	30	1	0	5	1	2	1	1	3	12	3	2014	4	2	19:00	9
664	3	Campina Grande	Paraiba	Brasil	1	1	31	1	3	2	1	2	2	1	4	13	3	2014	2	9	11:00	9
665	1	Campina Grande	Paraiba	Brasil	1	1	48	4	4	2	1	2	3	1	7	10	3	2013	4	9	18:00	2
666	7	Campina Grande	Paraiba	Brasil	1	1	46	1	2	5	2	1	4	4	7	10	3	2013	4	7	18:00	2
667	2	Campina Grande	Paraiba	Brasil	1	1	27	1	3	5	2	1	4	5	4	13	3	2014	3	9	13:40	2
668	3	Campina Grande	Paraiba	Brasil	2	1	22	4	2	5	1	2	1	1	4	22	3	2012	1	7	2:25	9
669	1	Campina Grande	Paraiba	Brasil	1	2	39	5	2	2	2	2	4	3	7	10	3	2013	4	2	19:30	2
670	2	Campina Grande	Paraiba	Brasil	1	2	26	1	3	2	2	2	5	1	3	14	3	2012	4	7	18:00	2
671	1	Campina Grande	Paraiba	Brasil	1	2	72	4	1	1	1	1	3	1	4	13	3	2014	4	7	18:00	1
672	3	Campina Grande	Paraiba	Brasil	1	1	35	5	2	2	1	2	3	0	4	22	3	2012	3	8	15:30	1
673	3	Campina Grande	Paraiba	Brasil	1	1	18	1	2	6	1	2	2	0	4	22	12	2011	3	2	15:30	1
674	3	Campina Grande	Paraiba	Brasil	1	1	32	1	0	1	2	2	4	1	7	10	3	2013	4	2	23:00	9
675	3	Campina Grande	Paraiba	Brasil	1	1	41	5	0	0	2	1	4	4	0	0	0	0	0	2	UNK	9
676	1	Campina Grande	Paraiba	Brasil	1	1	24	5	0	5	2	1	4	4	5	14	3	2014	3	2	17:00	2
677	3	Campina Grande	Paraiba	Brasil	1	1	21	5	2	5	1	2	1	0	5	23	3	2012	1	9	5:30	9
678	3	Campina Grande	Paraiba	Brasil	1	1	49	3	0	2	1	2	2	1	7	10	3	2013	2	7	11:00	1
679	1	Campina Grande	Paraiba	Brasil	1	1	54	4	2	5	2	1	4	1	5	14	3	2014	3	4	17:00	9
680	1	Campina Grande	Paraiba	Brasil	1	1	28	5	0	5	2	1	4	1	5	14	3	2014	3	2	17:00	9
681	3	Campina Grande	Paraiba	Brasil	1	1	47	3	4	6	1	1	3	0	3	21	3	2012	4	9	18:30	2
682	1	Campina Grande	Paraiba	Brasil	1	1	18	1	3	1	1	1	3	1	5	14	3	2014	3	9	17:30	9
683	3	Campina Grande	Paraiba	Brasil	1	1	21	5	3	1	2	2	4	3	7	18	3	2012	3	7	12:00	2
684	1	Campina Grande	Paraiba	Brasil	1	1	22	1	3	1	1	1	3	1	5	14	3	2014	3	9	17:00	9
685	1	Campina Grande	Paraiba	Brasil	1	1	27	1	3	2	2	1	4	1	4	13	3	2014	3	9	14:00	9
686	7	Campina Grande	Paraiba	Brasil	1	2	27	1	2	1	2	2	4	2	6	7	4	2012	4	2	18:30	2
687	1	Campina Grande	Paraiba	Brasil	1	1	16	5	2	5	1	2	1	1	6	15	3	2014	3	9	17:30	9
688	1	Campina Grande	Paraiba	Brasil	1	1	30	1	4	1	2	1	4	1	6	24	3	2012	3	9	16:30	2
689	3	Campina Grande	Paraiba	Brasil	1	1	36	4	0	2	1	2	1	1	2	12	3	2013	1	9	1:00	9
690	7	Campina Grande	Paraiba	Brasil	1	1	27	1	0	6	1	2	3	1	5	14	3	2014	4	9	22:00	1
691	1	Campina Grande	Paraiba	Brasil	1	2	25	5	3	1	2	2	5	5	7	25	3	2012	1	9	3:30	2
692	1	Campina Grande	Paraiba	Brasil	1	1	29	5	0	1	2	1	4	1	6	15	3	2014	4	9	22:00	9
693	1	Campina Grande	Paraiba	Brasil	1	1	24	5	3	6	2	2	5	1	7	25	3	2012	1	7	3:30	2
694	1	Campina Grande	Paraiba	Brasil	1	2	55	4	2	1	2	2	4	4	7	16	3	2014	1	9	0:15	2
695	3	Campina Grande	Paraiba	Brasil	1	1	52	4	3	2	1	2	2	4	7	25	3	2012	3	9	17:45	1
696	7	Campina Grande	Paraiba	Brasil	1	2	40	1	2	2	2	3	4	1	7	10	3	2013	3	9	12:30	2
697	3	Campina Grande	Paraiba	Brasil	1	1	35	1	0	2	1	2	2	1	2	12	3	2013	3	9	UNK	9
698	1	Campina Grande	Paraiba	Brasil	1	1	19	1	3	6	1	2	1	1	7	16	3	2014	4	8	21:00	2
699	2	Campina Grande	Paraiba	Brasil	1	1	23	4	0	2	2	1	4	1	7	10	3	2013	0	9	UNK	2
700	2	Campina Grande	Paraiba	Brasil	1	2	67	4	3	2	2	2	4	4	5	14	3	2014	3	7	16:00	2
701	2	Campina Grande	Paraiba	Brasil	1	2	74	2	0	3	1	2	3	4	4	14	3	2013	3	7	12:00	9
702	2	Campina Grande	Paraiba	Brasil	1	1	44	3	3	5	1	2	2	1	3	13	3	2013	4	9	UNK	1
703	3	Campina Grande	Paraiba	Brasil	1	1	24	1	0	2	1	1	3	1	4	14	3	2013	3	9	14:30	2
704	1	Campina Grande	Paraiba	Brasil	1	1	29	3	0	2	2	1	4	1	7	16	3	2014	4	9	22:30	2
705	1	Campina Grande	Paraiba	Brasil	1	1	29	5	0	1	1	2	1	1	5	15	3	2013	1	2	3:00	1
706	2	Campina Grande	Paraiba	Brasil	1	2	44	3	2	1	1	1	2	1	7	16	3	2014	4	2	22:40	9
707	3	Campina Grande	Paraiba	Brasil	1	1	28	4	0	2	1	2	1	1	2	18	3	2014	0	9	UNK	9
708	3	Campina Grande	Paraiba	Brasil	1	1	32	5	0	5	1	2	1	1	1	17	3	2014	1	9	UNK	9
709	1	Campina Grande	Paraiba	Brasil	1	1	39	2	4	2	2	1	4	4	1	26	3	2012	4	1	18:00	2
710	7	Campina Grande	Paraiba	Brasil	1	1	26	1	0	2	2	1	4	0	7	10	3	2013	4	7	18:30	9
711	2	Campina Grande	Paraiba	Brasil	1	2	67	3	2	3	1	2	3	1	4	14	3	2013	3	2	15:00	1
712	1	Campina Grande	Paraiba	Brasil	1	1	27	4	4	2	1	2	1	1	5	15	3	2013	2	2	10:30	9
713	1	Campina Grande	Paraiba	Brasil	1	1	27	1	0	6	2	1	4	1	2	18	3	2014	4	9	20:00	2
714	7	Campina Grande	Paraiba	Brasil	1	1	49	3	2	2	1	2	3	1	6	16	3	2013	3	9	16:10	2
715	1	Campina Grande	Paraiba	Brasil	1	1	39	4	3	2	1	2	1	1	2	27	3	2012	4	7	19:00	1
716	1	Campina Grande	Paraiba	Brasil	1	2	14	1	2	6	1	2	3	1	2	27	3	2012	4	9	19:00	1
717	3	Campina Grande	Paraiba	Brasil	1	1	35	1	2	5	1	2	2	1	4	22	3	2012	4	9	21:00	9
718	2	Campina Grande	Paraiba	Brasil	1	1	29	1	2	2	2	2	4	5	2	27	3	2012	4	9	21:30	2
719	7	Campina Grande	Paraiba	Brasil	1	1	15	1	2	6	2	1	4	1	7	17	3	2013	0	2	UNK	2
720	4	Campina Grande	Paraiba	Brasil	1	2	17	5	2	5	2	2	4	1	3	19	3	2014	3	9	16:00	2
721	1	Campina Grande	Paraiba	Brasil	1	2	24	4	0	2	2	2	5	1	3	19	3	2014	4	7	22:40	2
722	1	Campina Grande	Paraiba	Brasil	1	2	38	4	4	2	2	2	5	5	7	17	3	2013	3	7	15:45	2
723	2	Campina Grande	Paraiba	Brasil	1	1	25	1	0	5	2	1	4	1	7	17	3	2013	4	9	18:00	1
724	3	Campina Grande	Paraiba	Brasil	1	1	19	1	2	5	1	2	2	4	4	20	3	2014	3	7	15:30	9
725	1	Campina Grande	Paraiba	Brasil	1	2	18	1	2	6	1	2	3	3	3	28	3	2012	4	7	22:00	1
726	1	Campina Grande	Paraiba	Brasil	1	1	19	5	3	2	1	1	3	1	4	20	3	2014	4	9	21:00	1
727	1	Campina Grande	Paraiba	Brasil	1	1	22	1	2	5	2	1	4	1	4	20	3	2014	4	8	21:00	2
728	2	Campina Grande	Paraiba	Brasil	1	2	46	4	0	1	2	2	4	1	4	29	3	2012	0	9	UNK	2
729	1	Campina Grande	Paraiba	Brasil	1	1	37	3	3	2	1	2	2	5	1	18	3	2013	1	9	4:00	1
730	2	Campina Grande	Paraiba	Brasil	1	2	36	4	0	2	2	2	4	1	1	18	3	2013	3	6	15:30	2
731	3	Campina Grande	Paraiba	Brasil	1	1	27	1	0	2	2	1	4	1	3	28	3	2012	3	7	14:50	2
732	4	Campina Grande	Paraiba	Brasil	1	1	17	1	0	6	2	1	4	4	1	18	3	2013	3	9	15:30	9
733	4	Campina Grande	Paraiba	Brasil	1	1	15	1	0	6	2	1	4	1	1	18	3	2013	3	9	15:30	9
734	3	Campina Grande	Paraiba	Brasil	1	1	26	5	2	1	1	2	3	4	5	21	3	2014	2	8	10:45	9
735	1	Campina Grande	Paraiba	Brasil	1	1	22	1	2	5	1	2	3	1	6	31	3	2012	1	8	0:20	1
736	3	Campina Grande	Paraiba	Brasil	1	1	21	1	0	2	1	2	1	1	2	19	3	2013	1	2	5:30	9
737	1	Campina Grande	Paraiba	Brasil	1	1	27	1	4	2	2	1	4	1	6	31	3	2012	2	9	9:30	1
738	1	Campina Grande	Paraiba	Brasil	1	1	39	3	2	1	1	1	3	1	5	30	3	2012	4	9	19:00	2
739	2	Campina Grande	Paraiba	Brasil	1	1	36	4	2	1	2	1	4	0	2	19	3	2013	2	9	9:30	2
740	1	Campina Grande	Paraiba	Brasil	1	1	49	1	4	2	2	2	4	1	6	31	3	2012	2	9	8:56	2
741	1	Campina Grande	Paraiba	Brasil	1	1	25	1	3	1	1	2	1	1	1	18	3	2013	4	9	18:15	1
742	1	Campina Grande	Paraiba	Brasil	1	1	25	1	3	1	1	2	1	1	1	18	3	2013	4	9	18:15	1
743	1	Campina Grande	Paraiba	Brasil	1	1	22	4	3	5	1	2	1	1	7	23	3	2014	2	7	8:00	9
744	1	Campina Grande	Paraiba	Brasil	1	1	19	5	2	2	1	1	3	1	5	21	3	2014	4	9	18:30	9
745	2	Campina Grande	Paraiba	Brasil	1	1	25	5	0	1	1	2	1	4	6	31	3	2012	2	9	7:00	9
746	2	Campina Grande	Paraiba	Brasil	1	1	20	1	0	2	2	1	4	1	6	31	3	2012	4	9	19:30	2
747	1	Campina Grande	Paraiba	Brasil	1	2	36	4	0	2	1	1	1	1	2	19	3	2013	4	9	21:00	1
748	4	Campina Grande	Paraiba	Brasil	1	1	17	1	0	6	2	3	4	5	7	17	3	2013	1	9	3:30	2
749	1	Campina Grande	Paraiba	Brasil	1	1	22	1	3	6	2	1	4	1	7	1	4	2012	2	9	8:30	9
750	1	Campina Grande	Paraiba	Brasil	1	1	19	5	2	5	1	2	1	1	6	22	3	2014	4	7	18:00	1
751	2	Campina Grande	Paraiba	Brasil	1	2	17	1	3	6	2	2	4	1	7	1	4	2012	4	9	22:30	2
752	2	Campina Grande	Paraiba	Brasil	1	1	23	1	4	6	2	1	4	1	4	21	3	2013	2	4	10:30	2
753	3	Campina Grande	Paraiba	Brasil	1	1	26	5	0	1	1	1	3	1	4	21	3	2013	3	2	16:00	9
754	1	Campina Grande	Paraiba	Brasil	1	1	28	5	3	1	2	1	4	1	4	21	3	2013	4	7	22:00	2
755	3	Campina Grande	Paraiba	Brasil	1	1	27	5	0	1	1	1	3	1	3	6	3	2013	0	9	UNK	9
756	1	Campina Grande	Paraiba	Brasil	1	1	34	5	3	1	2	1	4	1	5	22	3	2013	2	9	7:15	2
757	2	Campina Grande	Paraiba	Brasil	1	1	46	4	3	1	2	1	4	1	5	22	3	2013	2	9	7:15	2
758	3	Campina Grande	Paraiba	Brasil	1	1	19	1	2	6	2	2	5	5	6	31	3	2012	4	9	20:00	2
759	1	Campina Grande	Paraiba	Brasil	1	1	26	1	3	1	2	1	4	3	4	21	3	2013	4	9	21:30	2
760	1	Campina Grande	Paraiba	Brasil	1	2	26	5	3	6	2	2	5	1	7	1	4	2012	4	9	19:15	2
761	1	Campina Grande	Paraiba	Brasil	1	1	14	1	0	6	2	1	4	1	4	21	3	2013	4	9	19:30	2
762	7	Campina Grande	Paraiba	Brasil	1	1	22	5	0	5	0	0	0	2	5	28	2	2014	4	8	21:15	2
763	1	Campina Grande	Paraiba	Brasil	1	2	21	1	2	1	2	2	5	1	6	22	3	2014	0	9	UNK	9
764	2	Campina Grande	Paraiba	Brasil	1	1	27	5	3	2	2	1	4	1	7	1	4	2012	2	2	9:00	9
765	1	Campina Grande	Paraiba	Brasil	1	1	48	1	0	2	1	2	1	1	6	23	3	2013	3	3	13:00	1
766	2	Campina Grande	Paraiba	Brasil	1	2	19	1	0	1	2	2	5	2	4	29	3	2012	4	9	19:30	9
767	1	Campina Grande	Paraiba	Brasil	1	2	68	3	0	1	1	1	1	1	6	23	3	2013	3	7	14:00	1
768	2	Campina Grande	Paraiba	Brasil	1	1	20	1	2	6	2	1	4	1	1	2	4	2012	2	9	11:17	9
769	1	Campina Grande	Paraiba	Brasil	1	1	34	1	0	2	1	2	3	1	6	23	3	2013	3	7	17:00	1
770	1	Campina Grande	Paraiba	Brasil	1	2	22	1	4	6	2	1	4	4	7	23	3	2014	2	2	6:30	2
771	1	Campina Grande	Paraiba	Brasil	1	1	26	4	0	1	2	1	4	1	7	24	3	2013	2	9	10:20	2
772	1	Campina Grande	Paraiba	Brasil	1	1	15	1	2	6	2	2	4	3	7	1	4	2012	4	8	18:30	2
773	7	Campina Grande	Paraiba	Brasil	1	2	31	4	0	2	2	2	5	2	1	2	4	2012	4	9	20:30	2
774	3	Campina Grande	Paraiba	Brasil	1	1	36	4	3	2	1	2	1	1	1	24	3	2014	3	9	17:30	9
775	1	Campina Grande	Paraiba	Brasil	1	2	27	5	0	1	0	0	0	0	7	24	3	2013	2	2	7:30	9
776	4	Campina Grande	Paraiba	Brasil	1	1	29	1	0	2	2	2	4	3	6	29	12	2012	0	9	UNK	9
777	3	Campina Grande	Paraiba	Brasil	1	1	30	4	0	0	1	2	1	1	7	23	3	2014	4	9	22:00	9
778	1	Campina Grande	Paraiba	Brasil	1	1	27	1	0	2	1	2	1	1	7	24	3	2013	4	9	18:00	9
779	3	Campina Grande	Paraiba	Brasil	1	1	37	1	0	5	2	2	4	1	1	26	3	2012	0	7	UNK	1
780	2	Campina Grande	Paraiba	Brasil	1	2	48	4	4	2	1	1	2	1	1	25	3	2013	2	7	8:00	2
781	1	Campina Grande	Paraiba	Brasil	1	1	24	1	2	2	1	1	3	1	2	25	3	2014	4	7	21:00	2
782	7	Campina Grande	Paraiba	Brasil	1	1	22	1	3	5	2	1	4	3	6	23	3	2013	4	9	20:30	9
783	1	Campina Grande	Paraiba	Brasil	1	1	27	4	3	5	1	2	1	1	2	25	3	2014	3	9	17:45	9
784	3	Campina Grande	Paraiba	Brasil	1	1	49	4	0	2	1	2	2	1	1	25	3	2013	0	2	UNK	9
785	1	Campina Grande	Paraiba	Brasil	1	1	31	1	0	5	2	1	4	4	7	24	3	2013	2	7	10:00	2
786	3	Campina Grande	Paraiba	Brasil	1	1	20	1	0	6	1	1	3	1	3	26	3	2014	2	9	UNK	9
787	3	Campina Grande	Paraiba	Brasil	1	1	37	5	1	2	1	2	1	5	3	26	3	2014	2	9	UNK	1
788	2	Campina Grande	Paraiba	Brasil	1	1	19	0	2	2	2	1	4	4	2	25	3	2014	4	9	UNK	9
789	1	Campina Grande	Paraiba	Brasil	1	1	17	1	3	6	1	3	3	1	3	26	3	2014	4	9	18:30	2
790	7	Campina Grande	Paraiba	Brasil	1	1	19	1	2	6	1	1	3	1	4	27	3	2014	4	9	18:30	1
791	2	Campina Grande	Paraiba	Brasil	1	1	42	1	3	1	2	2	4	0	7	24	3	2013	3	7	16:00	2
792	2	Campina Grande	Paraiba	Brasil	1	2	18	1	0	0	2	2	4	1	4	27	3	2014	3	7	16:30	2
793	2	Campina Grande	Paraiba	Brasil	1	2	32	4	3	2	2	2	4	0	2	26	3	2013	3	7	14:00	2
794	2	Campina Grande	Paraiba	Brasil	1	2	20	1	3	6	2	2	4	1	1	25	3	2013	4	9	21:45	1
795	4	Campina Grande	Paraiba	Brasil	1	1	17	5	0	5	1	2	1	1	3	26	3	2014	4	9	22:00	9
796	3	Campina Grande	Paraiba	Brasil	1	1	21	1	0	6	1	2	2	5	2	26	3	2013	4	9	UNK	9
797	7	Campina Grande	Paraiba	Brasil	1	1	24	1	0	1	0	0	0	2	7	2	2	2014	4	8	20:30	9
798	1	Campina Grande	Paraiba	Brasil	1	1	15	1	2	6	2	2	4	5	6	29	3	2014	4	9	19:30	2
799	1	Campina Grande	Paraiba	Brasil	1	1	28	1	3	6	1	2	2	1	6	29	2	2014	4	3	20:00	2
800	4	Campina Grande	Paraiba	Brasil	1	1	26	4	0	1	2	1	4	4	6	16	3	2013	4	9	18:00	2
801	1	Campina Grande	Paraiba	Brasil	1	2	16	5	0	6	2	1	4	1	5	6	4	2012	4	9	19:30	1
802	1	Campina Grande	Paraiba	Brasil	1	1	25	1	3	2	1	1	3	1	4	28	3	2013	2	9	UNK	1
803	1	Campina Grande	Paraiba	Brasil	1	2	37	5	2	1	1	2	4	1	7	30	3	2014	4	9	20:00	2
804	1	Campina Grande	Paraiba	Brasil	1	1	17	1	3	6	1	1	3	1	3	4	4	2012	4	9	23:00	1
805	1	Campina Grande	Paraiba	Brasil	1	1	46	1	1	5	1	1	4	1	5	6	4	2012	4	9	18:30	2
806	1	Campina Grande	Paraiba	Brasil	1	1	26	1	3	2	1	2	2	1	7	8	4	2012	2	2	10:00	2
807	1	Campina Grande	Paraiba	Brasil	1	2	32	1	2	1	2	2	4	4	7	30	3	2014	4	1	22:00	2
808	3	Campina Grande	Paraiba	Brasil	1	1	48	4	0	0	1	2	3	1	7	30	3	2014	3	7	13:30	9
809	1	Campina Grande	Paraiba	Brasil	1	2	51	3	0	5	1	2	2	1	5	29	3	2013	2	2	10:00	9
810	1	Campina Grande	Paraiba	Brasil	1	1	28	5	3	2	1	2	1	1	5	29	3	2013	0	9	UNK	1
811	7	Campina Grande	Paraiba	Brasil	1	2	45	4	0	2	2	0	4	2	6	29	3	2014	4	4	21:30	9
812	1	Campina Grande	Paraiba	Brasil	1	1	16	5	2	5	1	2	3	3	3	4	4	2012	4	1	21:49	2
813	1	Campina Grande	Paraiba	Brasil	1	1	33	1	0	6	1	2	1	0	5	29	3	2013	4	9	21:00	9
814	3	Campina Grande	Paraiba	Brasil	1	1	28	4	0	5	1	2	1	1	7	8	4	2012	4	9	18:30	9
815	3	Campina Grande	Paraiba	Brasil	1	1	21	3	2	0	1	2	2	1	1	9	4	2012	2	9	9:00	2
816	4	Campina Grande	Paraiba	Brasil	1	1	4	1	0	6	1	1	3	4	7	30	3	2014	0	7	UNK	2
817	1	Campina Grande	Paraiba	Brasil	1	2	21	1	3	6	2	2	4	0	5	29	3	2013	4	9	22:15	2
818	3	Campina Grande	Paraiba	Brasil	1	1	20	1	0	6	2	2	4	1	1	9	4	2012	1	9	2:00	2
819	2	Campina Grande	Paraiba	Brasil	1	2	46	4	2	1	2	2	4	1	1	10	3	2014	3	9	16:00	2
820	2	Campina Grande	Paraiba	Brasil	1	2	31	5	2	1	2	2	4	2	6	18	5	2013	2	9	10:30	2
821	7	Campina Grande	Paraiba	Brasil	1	1	19	5	2	5	1	2	3	4	6	30	3	2013	4	9	18:00	9
822	1	Campina Grande	Paraiba	Brasil	1	2	37	1	3	1	2	2	4	1	7	30	3	2014	3	9	15:00	2
823	1	Campina Grande	Paraiba	Brasil	1	1	39	1	0	1	1	2	2	4	5	29	3	2013	4	7	18:00	2
824	1	Campina Grande	Paraiba	Brasil	1	1	58	2	4	2	2	2	4	1	7	30	3	2014	3	9	15:00	2
825	3	Campina Grande	Paraiba	Brasil	1	1	41	4	2	2	2	1	4	3	7	9	3	2014	3	9	15:30	2
826	3	Campina Grande	Paraiba	Brasil	1	1	59	5	1	2	2	2	4	1	6	7	4	2012	2	8	10:40	9
827	1	Campina Grande	Paraiba	Brasil	1	1	37	4	3	1	1	2	1	3	6	30	3	2013	4	3	21:00	1
828	2	Campina Grande	Paraiba	Brasil	1	2	52	4	4	2	1	1	1	1	6	22	3	2014	0	9	UNK	2
829	1	Campina Grande	Paraiba	Brasil	1	1	39	4	2	2	1	2	1	1	6	30	3	2013	3	7	17:30	1
830	1	Campina Grande	Paraiba	Brasil	1	1	15	1	0	6	1	2	3	1	2	1	4	2014	3	9	16:00	1
831	1	Campina Grande	Paraiba	Brasil	1	2	30	1	0	2	2	2	4	1	5	29	3	2013	4	9	18:00	2
832	1	Campina Grande	Paraiba	Brasil	1	1	28	5	1	1	1	2	1	0	7	31	3	2013	2	2	8:30	9
833	1	Campina Grande	Paraiba	Brasil	1	1	16	1	3	6	2	1	4	1	2	3	4	2012	4	9	18:00	2
834	3	Campina Grande	Paraiba	Brasil	1	1	47	5	2	2	1	2	1	5	2	10	4	2012	4	9	19:00	1
835	1	Campina Grande	Paraiba	Brasil	1	1	37	1	0	5	1	2	2	1	3	2	4	2014	4	7	18:00	1
836	7	Campina Grande	Paraiba	Brasil	1	1	42	1	2	5	1	1	3	1	3	2	4	2014	4	7	20:00	1
837	3	Campina Grande	Paraiba	Brasil	1	1	19	1	3	2	2	1	4	1	3	11	4	2012	2	9	8:00	2
838	1	Campina Grande	Paraiba	Brasil	1	1	16	1	2	6	2	1	4	0	5	29	3	2013	4	2	20:00	9
839	1	Campina Grande	Paraiba	Brasil	1	2	37	1	2	1	2	2	4	2	2	1	4	2014	4	9	19:30	2
840	2	Campina Grande	Paraiba	Brasil	1	2	29	4	4	2	1	1	2	1	1	9	4	2012	3	8	15:00	2
841	2	Campina Grande	Paraiba	Brasil	1	2	46	3	2	2	2	2	5	5	1	1	4	2013	1	9	5:40	2
842	2	Campina Grande	Paraiba	Brasil	1	1	0	5	0	2	2	1	4	1	4	3	4	2014	4	9	21:00	1
843	3	Campina Grande	Paraiba	Brasil	1	1	22	1	3	2	1	2	1	1	5	4	4	2014	1	9	1:00	9
844	3	Campina Grande	Paraiba	Brasil	1	1	21	1	0	5	1	2	2	5	7	30	4	2014	3	8	16:00	9
845	3	Campina Grande	Paraiba	Brasil	1	1	29	5	0	2	1	2	1	1	1	1	4	2013	2	9	UNK	9
846	1	Campina Grande	Paraiba	Brasil	1	2	20	1	4	6	1	2	3	1	4	12	4	2012	4	9	19:00	1
847	3	Campina Grande	Paraiba	Brasil	1	1	21	1	0	2	1	2	2	1	1	1	4	2013	3	9	13:00	2
848	1	Campina Grande	Paraiba	Brasil	1	2	38	4	3	2	1	1	1	1	5	4	4	2014	4	7	20:30	1
849	1	Campina Grande	Paraiba	Brasil	1	1	18	1	2	1	2	2	4	4	4	3	4	2014	4	9	21:00	1
850	3	Campina Grande	Paraiba	Brasil	1	1	29	5	2	2	1	2	2	1	4	12	4	2012	4	2	22:20	1
851	1	Campina Grande	Paraiba	Brasil	1	1	39	4	0	5	1	1	3	1	6	5	4	2014	4	9	21:30	9
852	3	Campina Grande	Paraiba	Brasil	1	1	30	2	3	5	1	2	1	1	5	6	4	2012	2	9	10:30	1
853	4	Campina Grande	Paraiba	Brasil	1	2	12	1	2	6	2	2	4	1	5	13	4	2012	2	7	10:30	2
854	3	Campina Grande	Paraiba	Brasil	1	1	19	1	0	6	1	2	1	1	7	31	3	2013	0	1	UNK	9
855	3	Campina Grande	Paraiba	Brasil	1	1	30	5	2	5	1	2	1	1	5	13	4	2012	3	9	15:00	1
856	3	Campina Grande	Paraiba	Brasil	1	1	19	1	3	6	1	2	2	1	5	13	4	2012	3	8	16:30	1
857	1	Campina Grande	Paraiba	Brasil	1	2	34	4	2	1	1	1	3	5	7	15	4	2012	4	9	23:30	1
858	2	Campina Grande	Paraiba	Brasil	1	1	33	4	3	2	2	1	4	4	5	13	4	2012	3	9	14:00	1
859	4	Campina Grande	Paraiba	Brasil	1	2	16	1	0	6	2	2	4	1	2	2	4	2013	3	2	UNK	9
860	1	Campina Grande	Paraiba	Brasil	1	2	50	4	3	2	2	2	4	4	7	6	4	2014	3	9	15:00	1
861	7	Campina Grande	Paraiba	Brasil	1	1	19	1	0	1	2	2	4	2	6	22	3	2014	2	4	UNK	9
862	4	Campina Grande	Paraiba	Brasil	1	1	12	1	0	6	2	1	4	0	6	5	4	2014	0	2	UNK	9
863	1	Campina Grande	Paraiba	Brasil	1	1	35	5	0	2	2	2	4	1	7	15	4	2012	4	9	23:12	1
864	1	Campina Grande	Paraiba	Brasil	1	2	31	5	3	2	2	2	4	1	7	15	4	2012	4	9	23:00	1
865	1	Campina Grande	Paraiba	Brasil	1	1	35	5	2	5	1	2	1	1	4	4	4	2013	4	2	20:15	1
866	1	Campina Grande	Paraiba	Brasil	1	1	56	1	2	5	1	2	3	1	4	4	4	2013	4	6	20:00	1
867	1	Campina Grande	Paraiba	Brasil	1	2	17	1	3	6	2	2	5	2	7	8	4	2012	4	9	21:00	2
868	3	Campina Grande	Paraiba	Brasil	1	1	68	2	0	3	1	2	3	1	7	15	4	2012	2	7	11:00	1
869	1	Campina Grande	Paraiba	Brasil	1	2	39	1	3	3	2	2	4	1	5	5	4	2013	4	2	18:30	2
870	1	Campina Grande	Paraiba	Brasil	1	2	29	1	4	6	1	1	2	1	6	6	4	2013	3	9	14:00	2
871	1	Campina Grande	Paraiba	Brasil	1	1	22	5	2	0	1	2	1	0	7	7	4	2013	3	7	15:30	1
872	4	Campina Grande	Paraiba	Brasil	1	1	15	1	0	6	2	1	4	1	2	17	4	2012	3	9	17:30	2
873	1	Campina Grande	Paraiba	Brasil	1	1	31	4	0	6	2	1	4	1	7	7	4	2013	3	9	17:40	2
874	4	Campina Grande	Paraiba	Brasil	1	1	2	1	1	5	1	2	3	1	3	18	4	2012	4	9	22:00	1
875	1	Campina Grande	Paraiba	Brasil	1	2	36	5	3	1	2	2	4	1	7	7	4	2013	4	8	18:00	2
876	1	Campina Grande	Paraiba	Brasil	1	2	14	1	2	6	2	2	4	1	1	16	4	2012	4	9	20:30	9
877	1	Campina Grande	Paraiba	Brasil	1	1	35	5	3	2	2	2	4	1	7	7	4	2013	4	2	18:00	2
878	1	Campina Grande	Paraiba	Brasil	1	1	68	1	2	2	1	2	3	5	4	19	4	2012	4	7	21:00	9
879	3	Campina Grande	Paraiba	Brasil	1	1	39	5	3	2	1	2	1	5	3	9	4	2014	3	9	13:30	1
880	1	Campina Grande	Paraiba	Brasil	1	1	32	5	2	5	1	2	1	1	7	7	4	2013	0	2	UNK	2
881	1	Campina Grande	Paraiba	Brasil	1	1	25	1	3	2	2	1	4	4	3	9	4	2014	4	9	22:00	2
882	1	Campina Grande	Paraiba	Brasil	1	2	32	4	0	1	1	1	1	1	7	7	4	2013	4	9	22:30	1
883	7	Campina Grande	Paraiba	Brasil	1	1	68	1	0	3	2	2	4	1	6	6	4	2013	2	9	UNK	1
884	3	Campina Grande	Paraiba	Brasil	1	1	21	1	0	5	2	1	4	1	3	18	4	2012	2	9	10:00	1
885	2	Campina Grande	Paraiba	Brasil	1	2	73	4	2	3	1	2	3	1	2	17	4	2012	4	7	20:00	9
886	2	Campina Grande	Paraiba	Brasil	1	1	36	1	2	1	2	1	4	4	5	11	4	2014	2	2	8:30	2
887	4	Campina Grande	Paraiba	Brasil	1	2	6	1	0	6	1	1	3	1	7	7	4	2013	0	7	UNK	2
888	2	Campina Grande	Paraiba	Brasil	1	1	38	4	2	1	2	1	4	1	1	8	4	2013	2	7	11:00	1
889	3	Campina Grande	Paraiba	Brasil	1	1	18	5	0	6	1	2	1	1	4	10	4	2014	0	9	UNK	9
890	2	Campina Grande	Paraiba	Brasil	1	2	44	5	2	1	1	1	3	1	1	8	4	2013	3	2	13:30	2
891	2	Campina Grande	Paraiba	Brasil	1	1	69	4	3	3	2	2	5	1	5	5	4	2013	3	7	13:30	9
892	3	Campina Grande	Paraiba	Brasil	1	1	22	1	0	6	1	2	1	4	5	11	4	2014	2	9	11:00	9
893	3	Campina Grande	Paraiba	Brasil	1	1	33	4	0	6	1	2	3	1	1	8	4	2013	3	3	13:30	9
894	1	Campina Grande	Paraiba	Brasil	1	2	34	4	4	2	2	2	5	3	6	12	4	2014	2	7	9:00	2
895	7	Campina Grande	Paraiba	Brasil	1	1	26	1	2	1	0	0	0	0	1	8	4	2013	3	9	14:30	9
896	1	Campina Grande	Paraiba	Brasil	1	1	14	1	2	6	1	2	3	1	6	12	4	2014	3	9	16:00	1
897	1	Campina Grande	Paraiba	Brasil	1	1	34	4	2	2	1	2	1	1	6	12	4	2014	3	7	16:00	1
898	1	Campina Grande	Paraiba	Brasil	1	2	16	1	2	6	1	2	3	1	6	12	4	2014	3	9	16:00	1
899	2	Campina Grande	Paraiba	Brasil	1	1	35	5	3	2	2	1	4	1	2	9	4	2013	3	4	12:40	2
900	4	Campina Grande	Paraiba	Brasil	1	2	14	1	2	6	1	1	3	4	5	20	4	2012	2	9	11:20	1
901	1	Campina Grande	Paraiba	Brasil	1	2	33	1	4	2	2	2	4	1	7	13	4	2014	4	9	21:40	2
902	1	Campina Grande	Paraiba	Brasil	1	2	21	1	2	1	2	2	4	1	6	12	4	2014	4	9	23:30	2
903	7	Campina Grande	Paraiba	Brasil	1	1	41	1	0	1	2	1	4	1	3	10	4	2013	1	9	9:00	2
904	2	Campina Grande	Paraiba	Brasil	1	2	47	0	3	1	2	2	4	0	1	14	4	2014	2	9	8:00	2
905	2	Campina Grande	Paraiba	Brasil	1	1	16	1	3	6	0	0	0	0	6	21	4	2012	1	2	UNK	2
906	1	Campina Grande	Paraiba	Brasil	1	1	17	1	3	6	2	1	4	1	3	9	4	2013	4	9	19:30	2
907	3	Campina Grande	Paraiba	Brasil	1	1	34	4	0	5	1	2	1	1	6	12	4	2014	3	9	14:30	9
908	1	Campina Grande	Paraiba	Brasil	1	2	43	4	0	2	1	1	3	1	7	22	4	2012	3	9	13:20	9
909	1	Campina Grande	Paraiba	Brasil	1	2	26	1	0	1	1	1	1	1	7	22	4	2012	3	9	14:00	2
910	2	Campina Grande	Paraiba	Brasil	1	1	37	4	0	1	0	0	0	3	2	9	4	2013	2	4	10:30	9
911	7	Campina Grande	Paraiba	Brasil	1	2	32	1	3	0	1	1	1	1	3	10	4	2013	3	9	13:30	2
912	1	Campina Grande	Paraiba	Brasil	1	2	51	3	3	2	1	2	3	5	7	22	4	2012	3	2	17:30	1
913	1	Campina Grande	Paraiba	Brasil	1	1	15	1	3	6	2	1	4	1	1	14	4	2014	4	9	20:30	9
914	1	Campina Grande	Paraiba	Brasil	1	1	23	1	0	1	1	2	1	5	7	22	4	2012	1	9	1:30	9
915	3	Campina Grande	Paraiba	Brasil	1	1	20	1	0	1	1	2	1	1	3	10	4	2013	3	3	UNK	9
916	1	Campina Grande	Paraiba	Brasil	1	1	40	1	0	1	2	1	4	1	1	14	4	2014	4	9	20:30	9
917	1	Campina Grande	Paraiba	Brasil	1	2	26	1	0	1	0	0	0	0	7	22	4	2012	4	9	20:00	1
918	2	Campina Grande	Paraiba	Brasil	1	1	18	1	3	6	1	2	1	1	7	22	4	2012	4	9	22:30	2
919	4	Campina Grande	Paraiba	Brasil	1	1	13	5	0	6	1	2	1	1	4	11	4	2013	2	1	UNK	9
920	1	Campina Grande	Paraiba	Brasil	1	2	37	4	0	1	2	2	3	1	7	22	4	2012	4	9	18:30	2
921	2	Campina Grande	Paraiba	Brasil	1	1	21	1	2	5	2	1	4	1	3	9	4	2013	3	9	16:00	2
922	1	Campina Grande	Paraiba	Brasil	1	1	15	1	2	6	2	1	4	1	4	11	4	2013	3	2	17:10	2
923	1	Campina Grande	Paraiba	Brasil	1	2	16	1	2	6	2	3	4	1	4	11	4	2013	3	9	17:10	2
924	1	Campina Grande	Paraiba	Brasil	1	1	30	1	2	2	1	2	1	1	5	5	4	2013	0	7	UNK	9
925	3	Campina Grande	Paraiba	Brasil	1	1	37	1	0	1	2	2	4	1	5	12	4	2013	2	9	8:30	2
926	3	Campina Grande	Paraiba	Brasil	1	1	25	1	4	6	2	1	4	1	1	23	4	2012	4	7	22:00	9
927	1	Campina Grande	Paraiba	Brasil	1	2	11	1	2	6	2	2	4	1	2	24	4	2012	2	4	10:30	2
928	7	Campina Grande	Paraiba	Brasil	1	2	9	1	2	6	2	1	4	1	4	11	4	2013	3	7	UNK	2
929	3	Campina Grande	Paraiba	Brasil	1	1	27	4	4	1	2	1	4	1	1	23	4	2012	4	7	22:00	9
930	3	Campina Grande	Paraiba	Brasil	1	1	30	5	2	5	2	1	4	1	2	24	4	2012	2	9	9:00	9
931	1	Campina Grande	Paraiba	Brasil	1	2	18	1	2	6	2	2	4	1	6	13	4	2013	2	3	UNK	9
932	1	Campina Grande	Paraiba	Brasil	1	2	27	1	2	1	2	2	4	1	6	13	4	2013	3	9	14:30	2
933	1	Campina Grande	Paraiba	Brasil	1	1	33	5	0	1	1	2	3	1	6	13	4	2013	4	7	20:00	1
934	1	Campina Grande	Paraiba	Brasil	1	1	28	4	3	2	2	2	5	1	7	14	4	2013	1	7	UNK	2
935	1	Campina Grande	Paraiba	Brasil	1	2	34	4	3	2	2	2	5	1	7	14	4	2013	1	8	UNK	2
936	1	Campina Grande	Paraiba	Brasil	1	1	21	1	4	6	2	1	5	1	7	14	4	2013	1	9	UNK	2
937	3	Campina Grande	Paraiba	Brasil	1	1	37	5	0	5	1	2	1	1	7	22	4	2012	4	7	19:00	1
938	2	Campina Grande	Paraiba	Brasil	1	2	19	1	0	6	1	2	3	1	7	22	4	2012	4	2	18:00	2
939	4	Campina Grande	Paraiba	Brasil	1	1	54	4	0	2	2	1	4	1	7	22	4	2012	4	7	20:00	1
940	3	Campina Grande	Paraiba	Brasil	1	1	20	4	0	6	1	2	3	1	2	24	4	2012	4	9	23:30	9
941	1	Campina Grande	Paraiba	Brasil	1	1	33	5	2	1	1	1	3	4	5	18	4	2014	4	9	20:00	9
942	1	Campina Grande	Paraiba	Brasil	1	1	21	5	0	5	1	2	3	0	7	14	4	2013	3	9	10:00	1
943	1	Campina Grande	Paraiba	Brasil	1	2	53	4	2	2	2	2	4	1	7	14	4	2013	3	9	16:00	2
944	1	Campina Grande	Paraiba	Brasil	1	2	15	1	2	6	2	2	4	1	3	25	4	2012	4	9	23:18	2
945	7	Campina Grande	Paraiba	Brasil	1	1	23	1	2	2	1	2	2	3	4	10	4	2014	4	7	21:00	2
946	1	Campina Grande	Paraiba	Brasil	1	2	19	1	4	2	2	2	4	1	6	19	4	2014	2	2	10:00	2
947	3	Campina Grande	Paraiba	Brasil	1	1	28	1	0	5	1	2	2	4	7	22	4	2012	2	9	9:00	9
948	1	Campina Grande	Paraiba	Brasil	1	1	28	2	2	5	2	1	4	1	6	13	4	2013	1	9	4:00	2
949	7	Campina Grande	Paraiba	Brasil	1	2	19	1	0	6	2	2	4	1	7	20	4	2014	4	6	20:00	2
950	1	Campina Grande	Paraiba	Brasil	1	2	19	1	2	6	2	2	5	1	1	15	4	2013	4	9	21:30	2
951	1	Campina Grande	Paraiba	Brasil	1	1	17	1	3	6	2	1	4	3	1	21	4	2014	4	9	22:40	2
952	1	Campina Grande	Paraiba	Brasil	1	1	22	1	2	6	2	1	4	3	1	21	4	2014	4	9	22:30	1
953	1	Campina Grande	Paraiba	Brasil	1	2	46	5	3	1	2	2	4	4	6	13	4	2013	0	7	UNK	2
954	1	Campina Grande	Paraiba	Brasil	1	2	14	1	0	6	2	2	4	1	2	22	4	2014	3	9	13:00	2
955	1	Campina Grande	Paraiba	Brasil	1	2	29	5	0	2	2	2	4	3	4	24	4	2014	1	9	1:00	2
956	1	Campina Grande	Paraiba	Brasil	1	2	42	4	4	1	2	1	4	0	6	28	4	2012	4	7	21:26	9
957	1	Campina Grande	Paraiba	Brasil	1	2	27	1	4	6	1	1	2	1	2	16	4	2013	4	7	18:30	2
958	1	Campina Grande	Paraiba	Brasil	1	2	15	1	2	6	2	2	5	1	5	27	4	2012	0	2	UNK	9
959	1	Campina Grande	Paraiba	Brasil	1	1	48	1	2	1	1	1	3	1	2	16	4	2013	4	9	22:00	1
960	7	Campina Grande	Paraiba	Brasil	1	2	44	4	3	1	2	2	4	1	3	17	4	2013	2	7	UNK	2
961	2	Campina Grande	Paraiba	Brasil	1	2	24	1	0	1	1	2	3	1	3	17	4	2013	2	2	11:30	1
962	2	Campina Grande	Paraiba	Brasil	1	2	25	1	2	2	1	2	2	1	3	23	4	2014	0	9	UNK	9
963	1	Campina Grande	Paraiba	Brasil	1	1	5	1	0	6	1	2	3	1	6	28	4	2012	2	9	11:20	1
964	1	Campina Grande	Paraiba	Brasil	1	1	45	4	3	5	1	2	3	1	7	29	4	2012	4	9	19:00	2
965	7	Campina Grande	Paraiba	Brasil	1	1	19	1	3	5	1	2	2	1	3	23	4	2014	3	9	UNK	1
966	1	Campina Grande	Paraiba	Brasil	1	1	31	5	0	1	2	1	4	4	7	29	4	2012	4	7	21:00	2
967	1	Campina Grande	Paraiba	Brasil	1	1	26	1	3	2	2	1	4	1	3	17	4	2013	2	9	UNK	2
968	7	Campina Grande	Paraiba	Brasil	1	2	27	1	0	2	1	1	2	1	3	23	4	2014	3	3	15:00	2
969	1	Campina Grande	Paraiba	Brasil	1	1	23	1	3	2	2	1	4	1	2	1	5	2012	2	9	9:45	9
970	2	Campina Grande	Paraiba	Brasil	1	1	26	1	2	1	1	2	3	1	4	18	4	2013	2	7	8:00	9
971	1	Campina Grande	Paraiba	Brasil	1	1	13	1	2	6	2	1	4	1	4	18	4	2013	4	9	19:00	2
972	7	Campina Grande	Paraiba	Brasil	1	1	38	4	2	1	1	1	3	1	4	24	4	2014	4	9	22:00	1
973	1	Campina Grande	Paraiba	Brasil	1	2	27	1	3	1	2	2	4	1	2	1	5	2012	4	9	19:00	2
974	1	Campina Grande	Paraiba	Brasil	1	1	22	1	2	6	1	2	2	4	2	1	5	2012	4	2	20:00	2
975	3	Campina Grande	Paraiba	Brasil	1	1	23	1	0	5	1	2	2	4	4	18	4	2013	3	9	17:00	9
976	1	Campina Grande	Paraiba	Brasil	1	2	16	1	2	6	1	2	3	5	2	1	5	2012	3	9	12:30	1
977	1	Campina Grande	Paraiba	Brasil	1	2	20	1	3	1	2	2	5	2	5	25	4	2014	3	8	16:30	2
978	1	Campina Grande	Paraiba	Brasil	1	1	26	1	0	2	1	2	1	3	5	19	4	2013	4	2	20:00	1
979	1	Campina Grande	Paraiba	Brasil	1	1	23	1	2	1	1	2	2	1	6	20	4	2013	1	9	3:50	1
980	7	Campina Grande	Paraiba	Brasil	1	1	27	1	0	6	2	2	5	4	6	20	4	2013	2	2	7:30	2
981	7	Campina Grande	Paraiba	Brasil	1	1	29	4	0	1	2	2	4	1	7	29	4	2012	4	7	21:00	2
982	3	Campina Grande	Paraiba	Brasil	1	1	46	3	2	1	1	2	3	1	3	2	5	2012	3	2	12:40	1
983	1	Campina Grande	Paraiba	Brasil	1	1	26	5	3	2	2	1	4	1	6	20	4	2013	2	7	UNK	2
984	7	Campina Grande	Paraiba	Brasil	1	1	34	1	0	2	1	2	3	1	2	1	5	2012	4	9	20:00	2
985	1	Campina Grande	Paraiba	Brasil	1	2	40	5	0	2	2	1	4	1	5	25	4	2014	3	8	17:00	2
986	7	Campina Grande	Paraiba	Brasil	1	1	27	5	2	2	2	1	4	1	5	25	4	2014	3	4	17:00	2
987	1	Campina Grande	Paraiba	Brasil	1	1	33	4	0	6	1	2	1	1	6	26	4	2014	2	9	8:30	2
988	3	Campina Grande	Paraiba	Brasil	1	1	43	4	2	1	1	2	2	4	7	29	4	2012	3	7	13:40	1
989	2	Campina Grande	Paraiba	Brasil	1	2	35	5	2	1	0	0	0	2	1	31	3	2012	3	8	12:00	9
990	1	Campina Grande	Paraiba	Brasil	1	1	29	3	0	2	1	2	1	1	1	22	4	2013	1	7	2:00	1
991	1	Campina Grande	Paraiba	Brasil	1	2	16	1	2	6	2	1	4	4	3	2	5	2012	3	1	12:00	9
992	4	Campina Grande	Paraiba	Brasil	1	2	14	1	0	6	2	2	4	1	5	19	4	2013	3	2	16:30	2
993	1	Campina Grande	Paraiba	Brasil	1	1	10	1	2	6	1	2	3	1	7	27	4	2014	3	2	17:00	1
994	1	Campina Grande	Paraiba	Brasil	1	2	16	1	2	6	2	1	4	4	3	2	5	2012	2	1	11:00	9
995	7	Campina Grande	Paraiba	Brasil	1	1	29	4	2	1	2	1	4	0	1	22	4	2013	3	9	12:50	9
996	2	Campina Grande	Paraiba	Brasil	1	2	48	2	2	1	2	1	4	0	0	0	0	0	0	2	UNK	1
997	1	Campina Grande	Paraiba	Brasil	1	1	17	1	2	6	2	1	4	1	7	21	4	2013	4	9	19:00	2
998	2	Campina Grande	Paraiba	Brasil	1	1	18	0	3	6	2	1	4	5	3	25	4	2012	4	1	18:40	2
999	1	Campina Grande	Paraiba	Brasil	1	1	19	5	0	0	1	2	1	1	2	23	4	2013	4	2	22:30	1
1000	2	Campina Grande	Paraiba	Brasil	1	1	41	1	2	5	2	1	4	3	7	20	4	2014	4	9	20:00	9
1001	3	Campina Grande	Paraiba	Brasil	1	1	30	4	3	5	1	1	3	1	1	28	4	2014	3	9	16:30	2
1002	4	Campina Grande	Paraiba	Brasil	1	1	17	5	3	6	0	0	0	1	5	4	5	2012	1	9	1:00	1
1003	2	Campina Grande	Paraiba	Brasil	1	1	19	5	2	5	2	1	4	1	1	22	4	2013	3	7	17:00	9
1004	4	Campina Grande	Paraiba	Brasil	1	1	4	1	0	6	1	1	3	1	0	0	0	0	0	7	UNK	1
1005	1	Campina Grande	Paraiba	Brasil	1	2	40	4	2	2	2	2	5	1	6	5	5	2012	4	2	18:00	2
1006	1	Campina Grande	Paraiba	Brasil	1	1	26	1	4	2	2	1	5	1	0	0	0	0	1	9	4:30	2
1007	1	Campina Grande	Paraiba	Brasil	1	2	28	1	4	1	2	1	5	1	7	6	5	2012	1	9	4:30	2
1008	3	Campina Grande	Paraiba	Brasil	1	1	24	5	0	1	1	2	1	1	1	28	4	2014	4	9	UNK	9
1009	1	Campina Grande	Paraiba	Brasil	1	2	34	4	3	2	1	3	3	0	7	6	5	2012	3	9	17:30	2
1010	3	Campina Grande	Paraiba	Brasil	1	1	23	1	0	5	1	2	2	3	5	25	4	2014	3	8	17:00	2
1011	3	Campina Grande	Paraiba	Brasil	1	1	32	4	4	2	1	1	3	1	1	28	4	2014	3	7	16:00	1
1012	3	Campina Grande	Paraiba	Brasil	1	1	30	3	0	2	1	2	3	1	4	25	4	2013	2	9	UNK	9
1013	1	Campina Grande	Paraiba	Brasil	1	1	28	1	2	0	2	2	4	5	1	22	4	2013	4	9	19:00	2
1014	1	Campina Grande	Paraiba	Brasil	1	2	23	1	0	2	1	1	2	1	7	6	5	2012	2	9	11:30	2
1015	1	Campina Grande	Paraiba	Brasil	1	1	32	1	0	5	2	1	4	1	5	25	4	2014	4	2	18:30	1
1016	3	Campina Grande	Paraiba	Brasil	1	1	20	1	4	6	2	1	4	1	4	25	4	2013	4	9	19:00	9
1017	1	Campina Grande	Paraiba	Brasil	1	1	20	1	3	5	2	3	4	1	5	26	4	2013	4	7	19:15	1
1018	1	Campina Grande	Paraiba	Brasil	1	1	39	4	0	5	2	1	4	1	1	7	5	2012	3	9	14:30	2
1019	7	Campina Grande	Paraiba	Brasil	1	2	32	1	4	2	1	1	1	1	5	26	4	2013	4	7	23:00	2
1020	3	Campina Grande	Paraiba	Brasil	1	1	35	5	0	5	2	1	4	1	1	7	5	2012	1	9	3:00	2
1021	1	Campina Grande	Paraiba	Brasil	1	1	40	3	2	1	2	2	4	1	6	27	4	2013	1	9	1:00	2
1022	1	Campina Grande	Paraiba	Brasil	1	2	35	3	0	1	2	2	4	1	6	27	4	2013	3	9	14:00	2
1023	1	Campina Grande	Paraiba	Brasil	1	1	24	1	3	1	2	1	4	4	6	27	4	2013	4	7	20:00	2
1024	1	Campina Grande	Paraiba	Brasil	1	1	34	4	4	2	1	2	1	4	3	30	4	2014	0	9	UNK	1
1025	1	Campina Grande	Paraiba	Brasil	1	1	35	4	3	5	1	2	1	1	4	1	5	2014	4	9	21:20	1
1026	7	Campina Grande	Paraiba	Brasil	1	2	38	4	2	2	2	1	4	1	6	26	4	2013	4	7	19:30	1
1027	1	Campina Grande	Paraiba	Brasil	1	1	36	2	3	2	2	2	4	1	5	2	5	2014	1	9	1:30	2
1028	1	Campina Grande	Paraiba	Brasil	1	1	41	1	4	1	1	2	3	1	3	9	5	2012	4	2	20:00	1
1029	1	Campina Grande	Paraiba	Brasil	1	1	19	1	2	6	2	1	4	1	3	9	5	2012	4	8	19:30	1
1030	3	Campina Grande	Paraiba	Brasil	1	1	23	1	0	5	1	2	1	1	5	2	5	2014	1	9	1:00	9
1031	1	Campina Grande	Paraiba	Brasil	1	2	39	5	3	2	2	2	5	2	3	9	5	2012	4	8	23:30	2
1032	7	Campina Grande	Paraiba	Brasil	1	2	26	4	0	2	2	2	5	2	2	26	2	2013	1	8	1:00	2
1033	1	Campina Grande	Paraiba	Brasil	1	2	6	1	0	6	2	2	4	1	4	1	5	2014	3	6	UNK	1
1034	2	Campina Grande	Paraiba	Brasil	1	2	29	1	2	1	2	2	4	3	7	3	2	2013	3	4	14:30	9
1035	1	Campina Grande	Paraiba	Brasil	1	1	25	1	3	2	1	2	2	1	1	29	4	2013	2	8	10:00	9
1036	3	Campina Grande	Paraiba	Brasil	1	1	27	1	0	6	1	2	1	1	1	29	4	2013	4	9	UNK	9
1037	3	Campina Grande	Paraiba	Brasil	1	1	33	1	0	2	1	2	1	1	6	5	5	2012	4	9	22:30	1
1038	3	Campina Grande	Paraiba	Brasil	1	1	36	1	0	5	1	2	1	1	7	28	4	2013	3	9	UNK	9
1039	7	Campina Grande	Paraiba	Brasil	1	1	60	4	0	1	2	1	5	1	7	28	4	2013	0	2	UNK	2
1040	1	Campina Grande	Paraiba	Brasil	1	2	29	1	2	2	2	2	5	1	4	10	5	2012	1	2	0:00	9
1041	3	Campina Grande	Paraiba	Brasil	1	1	30	1	0	0	1	2	1	1	7	28	4	2013	3	9	16:00	9
1042	1	Campina Grande	Paraiba	Brasil	1	2	26	1	0	2	2	2	5	1	2	30	4	2013	4	9	UNK	9
1043	1	Campina Grande	Paraiba	Brasil	1	1	35	5	2	5	1	2	2	1	7	4	5	2014	4	9	19:00	2
1044	3	Campina Grande	Paraiba	Brasil	1	1	40	4	0	1	1	2	1	1	1	29	4	2013	1	9	3:00	9
1045	1	Campina Grande	Paraiba	Brasil	1	2	49	4	3	2	2	2	5	1	3	1	5	2013	2	2	10:30	2
1046	1	Campina Grande	Paraiba	Brasil	1	2	34	4	2	1	2	2	5	1	2	30	4	2013	4	7	UNK	2
1047	3	Campina Grande	Paraiba	Brasil	1	1	29	1	0	5	1	2	2	4	6	3	5	2014	4	9	19:00	9
1048	4	Campina Grande	Paraiba	Brasil	1	1	14	1	2	6	2	1	4	1	5	11	5	2012	2	9	10:30	2
1049	2	Campina Grande	Paraiba	Brasil	1	2	32	4	0	1	1	2	1	1	3	1	5	2013	4	9	22:00	1
1050	2	Campina Grande	Paraiba	Brasil	1	2	34	1	0	1	2	2	5	2	3	24	4	2013	0	9	UNK	2
1051	3	Campina Grande	Paraiba	Brasil	1	1	38	1	0	5	1	2	2	1	2	30	4	2013	3	9	14:00	9
1052	2	Campina Grande	Paraiba	Brasil	1	1	51	1	3	1	2	2	4	1	5	2	5	2014	0	9	UNK	9
1053	1	Campina Grande	Paraiba	Brasil	1	2	27	5	3	4	1	1	1	1	5	11	5	2012	4	9	18:00	1
1054	4	Campina Grande	Paraiba	Brasil	1	2	15	1	0	6	2	2	5	1	3	1	5	2013	3	7	17:15	2
1055	1	Campina Grande	Paraiba	Brasil	1	2	17	1	3	6	0	0	0	2	5	12	4	2013	2	4	10:45	9
1056	3	Campina Grande	Paraiba	Brasil	1	1	22	1	0	6	1	2	3	3	6	20	3	2013	0	8	UNK	9
1057	1	Campina Grande	Paraiba	Brasil	1	1	37	5	3	2	1	2	1	1	6	12	5	2012	4	9	19:00	9
1058	1	Campina Grande	Paraiba	Brasil	1	2	19	1	3	6	2	2	4	4	6	3	5	2014	3	9	15:00	2
1059	3	Campina Grande	Paraiba	Brasil	1	1	38	4	0	1	1	2	1	1	7	28	4	2013	4	9	19:30	9
1060	1	Campina Grande	Paraiba	Brasil	1	2	19	1	3	6	1	2	3	1	2	15	5	2012	1	9	1:30	1
1061	2	Campina Grande	Paraiba	Brasil	1	1	45	3	3	5	1	2	3	1	1	14	5	2012	4	1	22:00	1
1062	1	Campina Grande	Paraiba	Brasil	1	1	21	1	2	5	2	1	4	1	7	5	5	2013	4	9	18:30	2
1063	2	Campina Grande	Paraiba	Brasil	1	2	26	5	0	2	0	0	0	3	7	4	3	2012	4	4	20:50	2
1064	2	Campina Grande	Paraiba	Brasil	1	1	17	1	0	6	1	2	3	1	1	14	5	2012	4	7	22:00	1
1065	2	Campina Grande	Paraiba	Brasil	1	2	18	5	2	6	2	2	5	0	6	10	5	2014	1	9	5:00	9
1066	4	Campina Grande	Paraiba	Brasil	1	2	2	1	0	6	1	1	3	4	1	6	5	2013	2	6	UNK	9
1067	1	Campina Grande	Paraiba	Brasil	1	1	27	5	0	1	1	2	1	4	6	10	5	2014	4	9	18:30	1
1068	3	Campina Grande	Paraiba	Brasil	1	1	35	1	0	5	1	2	1	1	0	0	0	0	0	9	UNK	1
1069	1	Campina Grande	Paraiba	Brasil	1	1	16	1	0	6	1	2	3	5	7	11	5	2014	3	9	13:00	1
1070	1	Campina Grande	Paraiba	Brasil	1	2	44	5	0	2	2	2	4	1	7	11	5	2014	3	2	13:00	2
1071	1	Campina Grande	Paraiba	Brasil	1	1	25	1	2	5	2	2	5	3	1	6	5	2013	4	9	UNK	2
1072	1	Campina Grande	Paraiba	Brasil	1	1	25	1	2	5	2	2	5	3	1	6	5	2013	4	7	21:00	9
1073	4	Campina Grande	Paraiba	Brasil	1	1	16	4	2	6	1	2	1	1	6	12	5	2012	0	7	UNK	1
1074	2	Campina Grande	Paraiba	Brasil	1	1	28	4	4	2	2	1	4	1	1	6	5	2013	2	9	11:40	2
1075	2	Campina Grande	Paraiba	Brasil	1	1	9	1	0	6	2	1	4	1	1	6	5	2013	2	8	11:40	2
1076	1	Campina Grande	Paraiba	Brasil	1	1	21	5	3	2	1	2	2	1	1	12	5	2014	4	7	20:30	2
1077	7	Campina Grande	Paraiba	Brasil	1	1	16	1	2	6	1	2	2	1	1	6	5	2013	4	9	23:00	9
1078	4	Campina Grande	Paraiba	Brasil	1	1	21	1	0	5	2	1	4	1	1	6	5	2013	3	9	16:00	9
1079	7	Campina Grande	Paraiba	Brasil	1	2	26	4	0	0	2	2	4	2	5	6	4	2012	3	9	13:00	2
1080	4	Campina Grande	Paraiba	Brasil	1	1	17	1	0	4	1	2	3	4	7	5	5	2013	3	9	17:30	1
1081	3	Campina Grande	Paraiba	Brasil	1	1	22	1	3	6	1	2	2	1	7	11	5	2014	4	7	23:00	1
1082	1	Campina Grande	Paraiba	Brasil	1	1	21	1	4	6	2	0	5	4	5	18	5	2012	4	7	21:20	2
1083	1	Campina Grande	Paraiba	Brasil	1	1	22	5	2	5	1	2	1	1	2	7	5	2013	4	9	UNK	1
1084	1	Campina Grande	Paraiba	Brasil	1	1	22	1	4	6	2	0	5	4	5	18	5	2012	4	8	21:20	2
1085	1	Campina Grande	Paraiba	Brasil	1	1	26	1	0	2	2	1	4	1	6	19	5	2012	1	9	3:00	2
1086	3	Campina Grande	Paraiba	Brasil	1	1	25	1	0	5	1	2	2	1	7	5	5	2013	4	9	20:00	9
1087	3	Campina Grande	Paraiba	Brasil	1	1	36	5	0	2	1	2	1	0	6	19	5	2012	2	7	9:00	9
1088	1	Campina Grande	Paraiba	Brasil	1	1	25	5	2	2	2	1	4	1	6	19	5	2012	2	9	11:00	2
1089	1	Campina Grande	Paraiba	Brasil	1	2	27	0	2	2	2	2	5	2	2	18	3	2014	4	7	20:00	2
1090	1	Campina Grande	Paraiba	Brasil	1	1	35	4	2	1	1	2	3	1	7	20	5	2012	2	9	8:30	1
1091	4	Campina Grande	Paraiba	Brasil	1	1	15	1	0	6	2	1	4	1	3	8	5	2013	2	2	8:30	2
1092	1	Campina Grande	Paraiba	Brasil	1	1	16	1	2	6	2	1	4	1	6	19	5	2012	0	7	UNK	2
1093	1	Campina Grande	Paraiba	Brasil	1	1	44	1	3	6	1	2	2	1	3	16	5	2012	4	8	19:30	2
1094	1	Campina Grande	Paraiba	Brasil	1	1	39	1	2	2	2	1	4	1	2	13	5	2014	4	7	21:00	2
1095	1	Campina Grande	Paraiba	Brasil	1	1	25	4	3	5	1	2	1	1	6	19	5	2012	4	7	21:00	1
1096	1	Campina Grande	Paraiba	Brasil	1	1	15	1	2	6	2	1	4	1	2	13	5	2014	4	2	21:00	2
1097	1	Campina Grande	Paraiba	Brasil	1	1	25	5	3	6	1	2	1	1	6	19	5	2012	4	9	23:00	9
1098	2	Campina Grande	Paraiba	Brasil	1	1	45	4	3	1	2	1	4	1	2	13	5	2014	4	7	20:30	2
1099	2	Campina Grande	Paraiba	Brasil	1	1	33	1	0	2	1	2	1	1	7	20	5	2012	1	9	3:30	9
1100	7	Campina Grande	Paraiba	Brasil	1	1	19	1	0	1	2	1	4	1	2	13	5	2014	4	9	20:00	2
1101	1	Campina Grande	Paraiba	Brasil	1	1	31	5	4	2	1	2	3	4	7	20	5	2012	4	9	20:00	2
1102	1	Campina Grande	Paraiba	Brasil	1	2	30	4	3	2	2	2	4	4	7	20	5	2012	4	9	18:00	1
1103	4	Campina Grande	Paraiba	Brasil	1	1	22	1	0	6	2	1	4	1	4	9	5	2013	2	2	9:30	2
1104	1	Campina Grande	Paraiba	Brasil	1	1	38	2	2	2	1	2	2	2	2	7	5	2013	4	7	21:00	2
1105	1	Campina Grande	Paraiba	Brasil	1	2	28	4	4	1	2	2	4	1	4	9	5	2013	4	2	19:00	2
1106	2	Campina Grande	Paraiba	Brasil	1	1	33	5	3	1	2	1	4	1	4	9	5	2013	4	7	18:15	2
1107	3	Campina Grande	Paraiba	Brasil	1	1	21	5	0	2	1	2	1	1	5	10	5	2013	1	9	2:30	1
1108	3	Campina Grande	Paraiba	Brasil	1	1	24	1	0	2	1	2	1	1	4	9	5	2013	4	9	18:30	9
1109	4	Campina Grande	Paraiba	Brasil	1	2	52	4	0	1	2	2	5	3	5	10	5	2013	3	7	14:00	2
1110	2	Campina Grande	Paraiba	Brasil	1	2	22	5	3	1	1	1	1	1	5	10	5	2013	2	9	11:00	9
1111	3	Campina Grande	Paraiba	Brasil	1	1	23	1	0	1	0	2	0	1	5	10	5	2013	3	9	12:00	9
1112	3	Campina Grande	Paraiba	Brasil	1	1	32	4	0	5	1	2	1	1	2	7	5	2013	4	8	21:30	1
1113	1	Campina Grande	Paraiba	Brasil	1	2	25	4	3	2	2	2	4	1	4	15	5	2014	3	2	15:00	9
1114	1	Campina Grande	Paraiba	Brasil	1	1	25	1	3	1	1	2	2	1	5	16	5	2014	3	9	13:10	1
1115	1	Campina Grande	Paraiba	Brasil	1	1	3	1	0	0	2	1	4	4	5	10	5	2013	4	1	21:00	2
1116	1	Campina Grande	Paraiba	Brasil	1	2	4	1	0	6	2	1	4	4	5	10	5	2013	4	8	21:00	2
1117	1	Campina Grande	Paraiba	Brasil	1	1	53	3	3	1	1	1	3	1	5	16	5	2014	4	9	18:00	1
1118	1	Campina Grande	Paraiba	Brasil	1	1	23	1	2	2	2	2	4	1	5	10	5	2013	4	2	20:30	2
1119	1	Campina Grande	Paraiba	Brasil	1	2	23	1	4	6	2	2	4	1	6	17	5	2014	1	9	2:00	2
1120	1	Campina Grande	Paraiba	Brasil	1	2	19	1	4	6	2	2	5	1	6	17	5	2014	3	2	15:30	2
1121	1	Campina Grande	Paraiba	Brasil	1	1	21	5	2	1	1	2	1	1	6	11	5	2013	3	9	14:00	1
1122	1	Campina Grande	Paraiba	Brasil	1	2	32	1	2	1	2	2	4	1	6	11	5	2013	3	2	14:30	2
1123	1	Campina Grande	Paraiba	Brasil	1	1	23	1	4	6	1	2	1	1	6	17	5	2014	2	9	10:00	1
1124	1	Campina Grande	Paraiba	Brasil	1	2	20	1	0	2	2	2	4	0	6	11	5	2013	1	2	5:50	9
1125	1	Campina Grande	Paraiba	Brasil	1	1	7	1	2	6	1	2	3	5	6	17	5	2014	3	2	16:00	1
1126	1	Campina Grande	Paraiba	Brasil	1	2	6	1	2	6	1	2	3	5	6	17	5	2014	3	9	16:00	1
1127	1	Campina Grande	Paraiba	Brasil	1	1	30	5	3	2	1	1	3	1	6	17	5	2014	0	7	UNK	1
1128	1	Campina Grande	Paraiba	Brasil	1	2	16	1	2	6	1	2	3	1	7	12	5	2013	3	2	12:00	2
1129	1	Campina Grande	Paraiba	Brasil	1	2	31	1	3	2	2	2	4	1	7	18	5	2014	3	2	17:00	2
1130	1	Campina Grande	Paraiba	Brasil	1	2	28	4	3	2	1	1	2	5	7	18	5	2014	4	9	19:30	1
1131	1	Campina Grande	Paraiba	Brasil	1	1	16	5	2	5	1	2	1	1	7	18	5	2014	4	9	19:00	9
1132	1	Campina Grande	Paraiba	Brasil	1	2	26	1	3	2	2	2	4	1	7	18	5	2014	4	9	22:00	2
1133	1	Campina Grande	Paraiba	Brasil	1	1	34	1	2	5	2	2	4	4	7	12	5	2013	3	9	12:30	2
1134	1	Campina Grande	Paraiba	Brasil	1	2	25	1	3	1	2	1	4	1	7	12	5	2013	4	9	23:00	2
1135	1	Campina Grande	Paraiba	Brasil	1	2	15	1	2	6	2	1	4	1	7	12	5	2013	3	4	13:00	2
1136	2	Campina Grande	Paraiba	Brasil	1	1	52	1	3	5	1	1	3	1	1	19	5	2014	2	4	10:15	1
1137	4	Campina Grande	Paraiba	Brasil	1	1	10	0	0	6	1	2	3	1	4	16	5	2013	3	6	12:00	2
1138	3	Campina Grande	Paraiba	Brasil	1	1	19	5	3	6	1	1	3	1	1	19	5	2014	2	9	9:30	1
1139	1	Campina Grande	Paraiba	Brasil	1	1	28	1	4	2	2	1	4	1	1	19	5	2014	3	7	17:00	2
1140	4	Campina Grande	Paraiba	Brasil	1	1	16	1	0	6	2	1	4	0	3	8	5	2013	4	9	19:40	2
1141	1	Campina Grande	Paraiba	Brasil	1	1	16	1	3	6	2	2	5	1	1	19	5	2014	4	9	22:30	2
1142	7	Campina Grande	Paraiba	Brasil	1	1	43	4	4	2	2	2	5	1	3	15	5	2013	2	7	6:45	2
1143	1	Campina Grande	Paraiba	Brasil	1	1	22	5	2	1	1	2	1	4	6	4	5	2013	3	1	16:10	9
1144	3	Campina Grande	Paraiba	Brasil	1	1	19	1	0	2	1	2	2	4	1	19	5	2014	3	8	15:00	9
1145	1	Campina Grande	Paraiba	Brasil	1	1	20	1	0	2	1	2	2	4	1	19	5	2014	4	9	19:00	9
1146	7	Campina Grande	Paraiba	Brasil	1	1	18	0	0	2	2	2	4	1	3	21	5	2014	2	2	9:00	2
1147	2	Campina Grande	Paraiba	Brasil	1	2	44	0	0	1	2	2	4	0	4	16	5	2013	2	9	11:00	9
1148	2	Campina Grande	Paraiba	Brasil	1	1	43	1	3	1	2	1	4	1	4	16	5	2013	2	9	11:40	2
1149	3	Campina Grande	Paraiba	Brasil	1	1	38	4	4	1	1	2	3	1	7	18	5	2014	2	7	10:00	1
1150	1	Campina Grande	Paraiba	Brasil	1	1	37	4	4	1	1	2	1	0	6	18	5	2013	4	9	23:00	9
1151	1	Campina Grande	Paraiba	Brasil	1	1	27	5	0	2	1	2	1	0	6	18	5	2013	2	9	9:00	1
1152	3	Campina Grande	Paraiba	Brasil	1	1	56	4	0	5	1	2	1	1	5	1	6	2012	1	2	3:50	1
1153	7	Campina Grande	Paraiba	Brasil	1	1	34	4	1	2	1	2	1	1	6	18	5	2013	4	7	21:30	1
1154	1	Campina Grande	Paraiba	Brasil	1	0	17	3	2	6	2	2	5	4	4	22	5	2014	3	8	13:30	9
1155	1	Campina Grande	Paraiba	Brasil	1	2	25	1	0	2	2	2	4	2	6	18	5	2013	3	8	17:30	2
1156	3	Campina Grande	Paraiba	Brasil	1	1	40	4	0	1	1	2	1	1	3	30	5	2012	4	9	19:30	1
1157	7	Campina Grande	Paraiba	Brasil	1	1	28	4	3	1	1	2	1	0	6	18	5	2013	4	9	22:00	1
1158	1	Campina Grande	Paraiba	Brasil	1	1	31	5	2	1	1	2	1	1	6	18	5	2013	2	2	8:00	1
1159	1	Campina Grande	Paraiba	Brasil	1	1	36	4	2	2	2	2	4	1	7	3	6	2012	1	7	5:00	2
1160	1	Campina Grande	Paraiba	Brasil	1	1	15	1	3	6	2	2	4	1	7	19	5	2013	4	3	19:00	2
1161	1	Campina Grande	Paraiba	Brasil	1	1	27	5	2	5	1	2	1	1	5	1	6	2012	2	2	6:00	1
1162	1	Campina Grande	Paraiba	Brasil	1	1	44	4	1	2	2	2	4	5	7	19	5	2013	4	9	19:00	2
1163	1	Campina Grande	Paraiba	Brasil	1	1	14	1	2	5	2	2	4	3	1	4	6	2012	1	7	4:00	2
1164	1	Campina Grande	Paraiba	Brasil	1	1	21	1	3	6	1	2	2	1	7	19	5	2013	3	2	17:00	9
1165	4	Campina Grande	Paraiba	Brasil	1	1	17	5	3	6	1	2	1	1	1	4	6	2012	1	9	4:30	1
1166	3	Campina Grande	Paraiba	Brasil	1	1	25	1	0	2	1	2	3	1	1	4	6	2012	1	2	4:00	1
1167	2	Campina Grande	Paraiba	Brasil	1	2	30	0	0	6	2	0	0	2	3	30	5	2012	4	7	18:30	2
1168	1	Campina Grande	Paraiba	Brasil	1	1	25	1	0	2	1	2	1	1	6	24	5	2014	4	9	20:30	2
1169	4	Campina Grande	Paraiba	Brasil	1	1	12	1	0	6	1	2	3	4	7	19	5	2013	3	8	UNK	1
1170	1	Campina Grande	Paraiba	Brasil	1	1	22	1	4	6	1	2	1	1	6	24	5	2014	4	9	21:20	2
1171	1	Campina Grande	Paraiba	Brasil	1	2	27	1	2	1	2	2	5	1	1	20	5	2013	4	7	18:30	2
1172	1	Campina Grande	Paraiba	Brasil	1	1	15	1	2	6	2	1	4	0	7	25	5	2014	3	9	13:30	2
1173	1	Campina Grande	Paraiba	Brasil	1	2	26	1	0	6	2	2	5	5	7	5	5	2013	1	9	3:00	2
1174	1	Campina Grande	Paraiba	Brasil	1	1	44	4	3	2	1	2	1	1	7	25	5	2014	2	7	11:00	1
1175	7	Campina Grande	Paraiba	Brasil	1	2	25	5	0	1	2	1	4	1	1	4	6	2012	1	9	5:00	1
1176	7	Campina Grande	Paraiba	Brasil	2	1	38	1	2	1	1	1	1	4	1	20	5	2013	2	9	10:00	9
1177	1	Campina Grande	Paraiba	Brasil	1	1	27	5	3	2	1	2	1	4	7	25	5	2014	3	2	15:40	1
1178	3	Campina Grande	Paraiba	Brasil	1	1	23	1	0	5	1	2	2	1	7	12	5	2013	3	2	14:00	9
1179	1	Campina Grande	Paraiba	Brasil	1	1	14	1	2	6	2	1	4	1	1	4	6	2012	4	9	19:00	9
1180	1	Campina Grande	Paraiba	Brasil	1	1	26	4	4	1	1	1	3	1	7	25	5	2014	4	2	19:00	2
1181	1	Campina Grande	Paraiba	Brasil	1	1	40	4	3	5	1	2	1	1	2	5	6	2012	4	9	18:00	1
1182	1	Campina Grande	Paraiba	Brasil	1	1	21	1	3	6	2	1	4	1	2	21	5	2013	3	9	16:45	2
1183	2	Campina Grande	Paraiba	Brasil	1	2	10	1	2	1	2	2	5	1	6	24	5	2014	4	9	21:00	2
1184	3	Campina Grande	Paraiba	Brasil	1	1	35	1	2	2	2	1	4	5	3	23	5	2012	4	7	21:00	2
1185	7	Campina Grande	Paraiba	Brasil	1	2	14	1	3	6	2	2	4	1	2	21	5	2013	3	9	14:30	2
1186	3	Campina Grande	Paraiba	Brasil	1	1	48	4	0	5	1	1	3	0	7	25	5	2014	3	9	13:00	9
1187	2	Campina Grande	Paraiba	Brasil	1	2	18	1	3	6	2	2	4	5	3	6	6	2012	2	9	10:48	1
1188	7	Campina Grande	Paraiba	Brasil	1	2	41	3	0	1	1	1	1	1	3	22	5	2013	4	9	UNK	1
1189	1	Campina Grande	Paraiba	Brasil	1	1	10	1	2	6	1	2	3	5	3	6	6	2012	4	7	19:00	1
1190	1	Campina Grande	Paraiba	Brasil	1	1	16	1	2	5	2	2	4	1	3	6	6	2012	4	9	20:00	2
1191	1	Campina Grande	Paraiba	Brasil	1	1	35	4	0	5	2	1	4	0	7	25	5	2014	3	7	17:30	9
1192	1	Campina Grande	Paraiba	Brasil	1	2	19	1	2	6	2	2	4	4	3	6	6	2012	4	7	22:00	2
1193	1	Campina Grande	Paraiba	Brasil	1	1	55	4	0	1	0	0	0	4	4	23	5	2013	4	7	19:30	2
1194	1	Campina Grande	Paraiba	Brasil	1	1	20	1	4	2	1	2	1	1	4	7	6	2012	4	9	18:00	2
1195	7	Campina Grande	Paraiba	Brasil	1	2	48	3	3	2	2	2	4	1	5	24	5	2013	1	2	3:00	2
1196	3	Campina Grande	Paraiba	Brasil	1	1	27	5	4	2	1	2	1	5	1	4	6	2012	1	2	5:00	9
1197	2	Campina Grande	Paraiba	Brasil	1	2	44	4	3	1	1	1	1	1	2	27	5	2014	3	2	13:30	9
1198	4	Campina Grande	Paraiba	Brasil	1	1	23	1	2	5	1	2	3	4	5	8	6	2012	2	9	8:00	9
1199	4	Campina Grande	Paraiba	Brasil	1	2	47	1	0	2	1	2	3	4	5	8	6	2012	2	9	8:00	9
1200	1	Campina Grande	Paraiba	Brasil	1	2	30	5	4	2	1	1	3	1	5	8	6	2012	3	9	17:30	2
1201	4	Campina Grande	Paraiba	Brasil	1	2	8	1	0	6	1	2	3	4	5	24	5	2013	3	8	13:30	2
1202	3	Campina Grande	Paraiba	Brasil	1	1	48	1	0	2	1	2	1	1	5	24	5	2013	2	7	11:30	9
1203	1	Campina Grande	Paraiba	Brasil	1	1	41	1	3	2	1	2	2	1	5	8	6	2012	3	1	17:00	1
1204	1	Campina Grande	Paraiba	Brasil	1	1	25	5	3	6	1	2	1	1	6	9	6	2012	2	9	10:00	1
1205	7	Campina Grande	Paraiba	Brasil	1	2	25	1	0	6	0	0	0	3	7	11	5	2014	0	7	UNK	9
1206	1	Campina Grande	Paraiba	Brasil	1	1	29	5	3	2	1	2	1	1	6	9	6	2012	1	9	5:00	2
1207	3	Campina Grande	Paraiba	Brasil	1	1	27	1	4	6	1	2	2	1	3	28	5	2014	3	9	16:30	2
1208	1	Campina Grande	Paraiba	Brasil	1	1	29	4	3	2	1	2	1	1	6	9	6	2012	3	7	14:40	9
1209	1	Campina Grande	Paraiba	Brasil	1	1	26	1	4	2	1	2	1	1	7	10	6	2012	2	9	11:30	1
1210	7	Campina Grande	Paraiba	Brasil	1	1	24	1	0	6	1	2	3	1	6	25	5	2013	3	9	16:00	1
1211	3	Campina Grande	Paraiba	Brasil	1	1	28	5	0	1	1	2	1	1	2	27	5	2014	0	9	UNK	9
1212	7	Campina Grande	Paraiba	Brasil	1	1	21	1	0	6	2	2	5	1	6	25	5	2013	1	2	3:00	2
1213	7	Campina Grande	Paraiba	Brasil	1	2	34	0	0	0	2	2	4	1	6	25	5	2013	4	9	21:00	9
1214	7	Campina Grande	Paraiba	Brasil	1	2	23	1	0	2	1	2	3	1	6	25	5	2013	1	9	3:30	1
1215	1	Campina Grande	Paraiba	Brasil	1	1	30	5	2	2	1	2	1	1	7	10	6	2012	4	9	20:00	1
1216	2	Campina Grande	Paraiba	Brasil	1	1	15	1	2	0	1	2	3	1	7	10	6	2012	4	2	UNK	9
1217	1	Campina Grande	Paraiba	Brasil	2	1	45	3	0	1	2	2	4	0	7	26	5	2013	1	2	1:00	9
1218	1	Campina Grande	Paraiba	Brasil	1	2	40	3	4	2	1	1	1	1	4	7	6	2012	0	9	UNK	1
1219	4	Campina Grande	Paraiba	Brasil	1	2	15	1	0	6	2	1	4	1	4	23	5	2013	2	2	9:30	2
1220	3	Campina Grande	Paraiba	Brasil	1	1	29	1	0	2	2	1	4	1	3	13	6	2012	1	7	2:00	2
1221	2	Campina Grande	Paraiba	Brasil	1	2	31	1	3	2	1	1	2	1	3	13	6	2012	2	9	8:00	2
1222	3	Campina Grande	Paraiba	Brasil	1	1	20	1	0	5	1	2	2	1	7	25	5	2014	4	7	19:30	9
1223	3	Campina Grande	Paraiba	Brasil	1	1	44	3	0	2	1	1	3	1	5	8	6	2012	2	7	8:00	9
1224	3	Campina Grande	Paraiba	Brasil	1	1	25	1	2	1	1	2	2	1	5	30	5	2014	4	9	22:30	9
1225	3	Campina Grande	Paraiba	Brasil	1	1	44	1	0	5	1	2	2	1	1	27	5	2013	3	9	16:00	9
1226	2	Campina Grande	Paraiba	Brasil	1	2	34	4	0	1	2	2	4	1	2	28	5	2013	2	2	10:30	2
1227	3	Campina Grande	Paraiba	Brasil	1	1	20	1	0	2	1	2	2	5	4	23	5	2013	0	7	UNK	9
1228	1	Campina Grande	Paraiba	Brasil	1	1	14	1	2	6	2	1	4	1	2	28	5	2013	3	9	15:00	9
1229	2	Campina Grande	Paraiba	Brasil	1	2	54	5	2	1	1	1	3	1	7	10	6	2012	0	7	UNK	9
1230	1	Campina Grande	Paraiba	Brasil	1	1	17	5	0	6	1	2	1	1	2	28	5	2013	3	9	14:00	2
1231	1	Campina Grande	Paraiba	Brasil	1	1	25	5	0	5	1	2	1	1	6	31	5	2014	4	9	19:15	9
1232	1	Campina Grande	Paraiba	Brasil	1	2	15	1	0	6	2	2	4	1	7	1	6	2014	3	9	12:30	9
1233	3	Campina Grande	Paraiba	Brasil	1	1	44	1	0	5	1	2	3	1	1	27	5	2013	0	9	UNK	1
1234	1	Campina Grande	Paraiba	Brasil	1	2	40	4	0	2	2	2	4	1	7	1	6	2014	3	9	12:30	9
1235	1	Campina Grande	Paraiba	Brasil	1	2	36	4	0	2	2	2	5	1	6	16	6	2012	4	9	18:30	9
1236	1	Campina Grande	Paraiba	Brasil	1	2	16	1	0	1	2	2	4	1	7	1	6	2014	3	9	12:30	2
1237	2	Campina Grande	Paraiba	Brasil	1	2	37	5	0	2	1	1	2	1	3	29	5	2013	2	7	UNK	2
1238	1	Campina Grande	Paraiba	Brasil	1	1	42	4	3	5	1	2	1	1	2	28	5	2013	0	7	UNK	1
1239	1	Campina Grande	Paraiba	Brasil	1	1	42	1	2	2	1	2	3	1	6	25	5	2013	4	9	20:00	2
1240	2	Campina Grande	Paraiba	Brasil	1	2	69	3	0	3	2	2	5	0	6	31	5	2014	1	2	5:00	1
1241	1	Campina Grande	Paraiba	Brasil	1	2	30	1	3	2	2	2	5	1	3	29	5	2013	3	2	16:50	2
1242	1	Campina Grande	Paraiba	Brasil	1	1	46	1	2	1	1	2	3	1	5	15	6	2012	2	9	7:00	1
1243	1	Campina Grande	Paraiba	Brasil	1	2	65	1	0	3	1	2	3	0	4	30	5	2013	3	9	UNK	9
1244	3	Campina Grande	Paraiba	Brasil	1	2	32	5	2	1	1	1	1	3	1	2	6	2014	2	9	11:00	1
1245	1	Campina Grande	Paraiba	Brasil	1	2	27	4	4	2	1	1	1	1	4	30	5	2013	2	9	8:30	1
1246	2	Campina Grande	Paraiba	Brasil	1	2	34	1	0	1	2	2	5	2	4	10	5	2012	0	9	UNK	2
1247	1	Campina Grande	Paraiba	Brasil	1	2	22	1	4	2	2	2	5	1	5	31	5	2013	1	9	2:30	2
1248	4	Campina Grande	Paraiba	Brasil	1	2	15	1	2	6	2	2	4	2	5	11	2	2012	4	9	21:18	2
1249	4	Campina Grande	Paraiba	Brasil	1	2	14	0	0	0	2	2	4	1	2	3	6	2014	2	9	11:30	9
1250	2	Campina Grande	Paraiba	Brasil	1	2	28	5	3	1	2	1	4	1	5	30	5	2014	0	7	UNK	9
1251	1	Campina Grande	Paraiba	Brasil	1	1	51	1	4	2	2	1	4	1	3	20	6	2012	0	7	UNK	9
1252	2	Campina Grande	Paraiba	Brasil	1	1	56	4	0	2	2	2	5	1	3	28	5	2014	3	9	17:45	2
1253	3	Campina Grande	Paraiba	Brasil	1	1	38	3	3	2	1	2	2	4	4	5	6	2014	2	9	9:00	9
1254	2	Campina Grande	Paraiba	Brasil	1	2	23	1	2	1	1	1	2	1	1	2	6	2014	0	9	UNK	2
1255	3	Campina Grande	Paraiba	Brasil	1	1	30	4	3	5	1	2	1	4	3	4	6	2014	4	9	22:40	1
1256	2	Campina Grande	Paraiba	Brasil	1	2	42	1	4	2	1	1	3	1	4	5	6	2014	3	4	13:30	1
1257	4	Campina Grande	Paraiba	Brasil	1	1	81	4	0	3	1	1	3	1	1	3	6	2013	0	7	UNK	1
1258	3	Campina Grande	Paraiba	Brasil	1	1	38	5	0	5	1	2	1	1	6	1	6	2013	3	9	17:30	9
1259	1	Campina Grande	Paraiba	Brasil	1	1	41	5	2	5	1	1	3	1	6	7	6	2014	2	7	6:30	1
1260	1	Campina Grande	Paraiba	Brasil	1	1	39	1	0	2	1	1	3	1	6	7	6	2014	2	7	7:30	1
1261	1	Campina Grande	Paraiba	Brasil	1	1	19	5	3	6	1	2	1	1	4	30	5	2013	4	9	18:00	1
1262	2	Campina Grande	Paraiba	Brasil	1	1	26	4	0	6	2	1	4	4	2	4	6	2013	2	7	8:10	1
1263	4	Campina Grande	Paraiba	Brasil	1	2	4	1	0	6	1	1	3	4	7	8	6	2014	4	9	21:40	1
1264	1	Campina Grande	Paraiba	Brasil	1	2	20	1	3	6	2	2	5	5	6	31	5	2014	3	9	14:30	2
1265	2	Campina Grande	Paraiba	Brasil	1	2	42	4	3	2	2	2	4	1	7	8	6	2014	4	9	22:00	9
1266	2	Campina Grande	Paraiba	Brasil	1	2	31	1	3	2	1	1	2	1	1	9	6	2014	2	2	9:30	1
1267	4	Campina Grande	Paraiba	Brasil	1	0	12	1	0	6	1	1	3	1	1	9	6	2014	3	9	17:10	1
1268	1	Campina Grande	Paraiba	Brasil	1	1	27	5	3	2	1	2	3	1	1	9	6	2014	4	7	18:00	1
1269	3	Campina Grande	Paraiba	Brasil	1	1	19	1	2	6	1	2	3	1	6	7	6	2014	4	2	21:00	9
1270	3	Campina Grande	Paraiba	Brasil	1	1	32	4	3	1	1	3	3	1	7	8	6	2014	4	9	19:30	9
1271	4	Campina Grande	Paraiba	Brasil	1	1	15	1	0	6	1	2	3	1	3	11	6	2014	3	2	13:30	1
1272	7	Campina Grande	Paraiba	Brasil	1	1	26	1	4	2	1	2	3	1	5	7	6	2013	2	9	11:45	1
1273	7	Campina Grande	Paraiba	Brasil	1	2	31	1	2	2	1	1	2	1	5	7	6	2013	2	9	9:00	2
1274	1	Campina Grande	Paraiba	Brasil	1	1	54	1	2	2	1	2	2	4	3	11	6	2014	4	2	18:00	9
1275	1	Campina Grande	Paraiba	Brasil	1	1	18	1	3	1	1	2	2	1	4	12	6	2014	3	9	16:00	2
1276	1	Campina Grande	Paraiba	Brasil	1	1	24	1	0	1	1	2	2	5	4	12	6	2014	4	9	22:30	1
1277	1	Campina Grande	Paraiba	Brasil	1	1	20	1	3	2	1	2	1	1	5	13	6	2014	4	9	23:00	2
1278	3	Campina Grande	Paraiba	Brasil	1	1	22	1	0	2	1	2	2	1	4	5	6	2014	4	7	19:00	1
1279	7	Campina Grande	Paraiba	Brasil	1	1	25	5	0	5	2	1	4	1	4	12	6	2014	4	9	21:30	1
1280	4	Campina Grande	Paraiba	Brasil	1	1	14	5	2	6	2	3	4	1	4	12	6	2014	4	0	20:00	2
1281	1	Campina Grande	Paraiba	Brasil	1	1	23	1	0	6	2	1	4	1	6	8	6	2013	4	9	21:00	9
1282	2	Campina Grande	Paraiba	Brasil	1	2	47	4	0	2	2	2	4	1	4	21	6	2012	1	9	3:00	2
1283	2	Campina Grande	Paraiba	Brasil	1	1	28	4	0	1	2	2	4	1	4	21	6	2012	1	7	3:00	2
1284	2	Campina Grande	Paraiba	Brasil	1	1	23	1	3	2	2	2	5	1	5	22	6	2012	3	7	13:00	2
1285	1	Campina Grande	Paraiba	Brasil	1	1	36	4	3	1	1	2	1	1	6	23	6	2012	3	7	13:00	1
1286	1	Campina Grande	Paraiba	Brasil	1	1	14	1	2	6	2	1	4	0	7	15	6	2014	1	9	4:55	9
1287	1	Campina Grande	Paraiba	Brasil	1	1	44	5	2	2	1	2	1	4	7	15	6	2014	3	9	17:00	1
1288	7	Campina Grande	Paraiba	Brasil	1	1	36	1	0	2	1	2	2	1	7	24	6	2012	1	9	5:00	9
1289	3	Campina Grande	Paraiba	Brasil	1	1	29	1	0	1	1	2	2	1	7	26	5	2013	4	9	22:30	9
1290	1	Campina Grande	Paraiba	Brasil	1	1	20	1	3	2	1	1	3	5	7	24	6	2012	3	9	14:00	2
1291	2	Campina Grande	Paraiba	Brasil	1	2	26	1	2	2	1	1	2	4	1	16	6	2014	3	7	13:00	1
1292	1	Campina Grande	Paraiba	Brasil	1	1	23	1	3	6	1	2	1	1	3	18	6	2014	1	2	0:20	2
1293	1	Campina Grande	Paraiba	Brasil	1	1	33	4	4	2	1	1	3	4	2	17	6	2014	2	7	11:15	2
1294	1	Campina Grande	Paraiba	Brasil	1	2	23	1	3	2	0	0	0	2	7	24	6	2012	1	8	2:30	9
1295	4	Campina Grande	Paraiba	Brasil	1	2	12	1	0	6	1	1	3	1	3	18	6	2014	2	9	11:00	2
1296	7	Campina Grande	Paraiba	Brasil	1	1	25	1	3	6	2	1	4	1	4	13	6	2013	4	9	18:00	9
1297	3	Campina Grande	Paraiba	Brasil	1	1	20	1	0	6	1	2	3	1	5	14	6	2013	3	6	12:10	9
1298	1	Campina Grande	Paraiba	Brasil	1	1	46	1	3	2	2	2	4	1	3	18	6	2014	3	9	17:30	1
1299	1	Campina Grande	Paraiba	Brasil	1	1	43	1	3	1	2	1	4	4	3	18	6	2014	4	7	22:00	2
1300	1	Campina Grande	Paraiba	Brasil	1	1	13	1	0	6	2	1	4	1	7	16	6	2013	2	7	10:00	9
1301	1	Campina Grande	Paraiba	Brasil	1	1	41	3	3	2	2	1	4	1	7	16	6	2013	2	7	10:00	9
1302	4	Campina Grande	Paraiba	Brasil	1	2	16	1	0	6	2	2	4	1	5	13	6	2014	1	2	2:00	2
1303	2	Campina Grande	Paraiba	Brasil	1	1	45	2	0	1	2	1	4	1	7	16	6	2013	0	9	UNK	1
1304	3	Campina Grande	Paraiba	Brasil	1	1	41	4	0	5	1	2	1	1	4	13	6	2013	0	9	UNK	9
1305	1	Campina Grande	Paraiba	Brasil	1	1	22	4	2	2	1	2	1	0	7	1	7	2012	1	9	0:30	1
1306	1	Campina Grande	Paraiba	Brasil	1	1	39	4	2	2	1	2	1	1	6	30	6	2012	2	2	4:00	2
1307	1	Campina Grande	Paraiba	Brasil	1	1	26	5	0	6	1	2	1	1	6	21	6	2014	4	9	20:30	1
1308	1	Campina Grande	Paraiba	Brasil	1	1	27	1	2	2	1	2	2	0	2	18	6	2013	4	9	20:00	1
1309	3	Campina Grande	Paraiba	Brasil	1	1	36	1	3	1	1	2	2	0	1	2	7	2012	2	7	10:40	1
1310	1	Campina Grande	Paraiba	Brasil	1	1	27	5	4	2	1	1	3	1	7	22	6	2014	3	9	12:15	2
1311	3	Campina Grande	Paraiba	Brasil	1	1	30	1	0	2	2	2	4	1	7	1	7	2012	3	9	16:00	9
1312	1	Campina Grande	Paraiba	Brasil	1	1	57	4	0	5	1	2	1	3	7	22	6	2014	3	9	17:00	1
1313	1	Campina Grande	Paraiba	Brasil	1	1	67	3	0	3	1	2	3	4	1	23	6	2014	1	7	2:45	9
1314	1	Campina Grande	Paraiba	Brasil	1	1	18	1	3	6	1	2	1	1	2	24	6	2014	4	9	21:00	2
1315	3	Campina Grande	Paraiba	Brasil	1	1	22	1	0	5	0	0	0	2	3	16	11	2011	0	7	UNK	2
1316	4	Campina Grande	Paraiba	Brasil	1	1	15	1	0	2	1	1	3	4	5	20	6	2014	4	8	22:00	1
1317	3	Campina Grande	Paraiba	Brasil	1	1	35	1	0	2	1	2	3	1	2	3	7	2012	4	2	21:00	9
1318	4	Campina Grande	Paraiba	Brasil	1	1	12	1	0	6	1	1	3	1	3	25	6	2014	3	2	UNK	2
1319	4	Campina Grande	Paraiba	Brasil	1	1	33	5	0	2	2	2	4	1	3	25	6	2014	3	4	13:30	2
1320	3	Campina Grande	Paraiba	Brasil	1	1	45	5	0	1	1	2	1	1	3	25	6	2014	3	9	12:00	2
1321	3	Campina Grande	Paraiba	Brasil	1	1	23	1	0	2	2	1	4	1	3	4	7	2012	3	9	16:00	1
1322	3	Campina Grande	Paraiba	Brasil	1	1	56	2	0	5	1	1	3	1	3	25	6	2014	3	1	14:30	2
1323	2	Campina Grande	Paraiba	Brasil	1	2	63	4	2	1	2	2	5	1	7	22	6	2014	0	2	UNK	2
1324	7	Campina Grande	Paraiba	Brasil	1	2	14	1	2	6	2	2	4	1	3	4	7	2012	3	7	13:00	2
1325	1	Campina Grande	Paraiba	Brasil	1	1	16	1	2	6	2	1	4	3	1	23	6	2014	1	9	1:00	2
1326	1	Campina Grande	Paraiba	Brasil	1	2	17	1	2	6	2	1	4	1	6	28	6	2014	1	7	0:30	2
1327	1	Campina Grande	Paraiba	Brasil	1	2	28	1	2	2	1	1	2	1	6	7	7	2012	4	2	20:00	2
1328	1	Campina Grande	Paraiba	Brasil	1	1	22	1	2	2	2	2	4	1	6	7	7	2012	4	9	22:00	1
1329	1	Campina Grande	Paraiba	Brasil	1	1	22	5	2	5	1	2	1	4	7	8	7	2012	2	9	6:30	1
1330	1	Campina Grande	Paraiba	Brasil	1	2	32	1	4	2	1	1	1	5	7	29	6	2014	2	9	8:00	9
1331	1	Campina Grande	Paraiba	Brasil	1	1	32	4	0	0	2	2	4	0	7	8	7	2012	2	2	11:00	9
1332	7	Campina Grande	Paraiba	Brasil	1	2	33	1	2	1	1	1	2	4	7	8	7	2012	3	6	14:00	2
1333	1	Campina Grande	Paraiba	Brasil	1	1	20	1	3	5	2	1	4	1	6	28	6	2014	1	7	0:30	2
1334	3	Campina Grande	Paraiba	Brasil	1	1	32	3	4	2	2	1	4	0	1	9	7	2012	3	9	NI	2
1335	3	Campina Grande	Paraiba	Brasil	1	1	40	4	3	5	1	2	1	1	1	9	7	2012	3	2	14:30	9
1336	2	Campina Grande	Paraiba	Brasil	1	1	32	5	2	5	2	2	4	1	6	28	6	2014	4	9	18:00	2
1337	2	Campina Grande	Paraiba	Brasil	1	2	25	5	0	2	1	1	1	1	1	9	7	2012	0	9	NI	9
1338	1	Campina Grande	Paraiba	Brasil	1	1	27	3	2	2	2	1	5	1	2	1	7	2014	3	9	16:00	2
1339	4	Campina Grande	Paraiba	Brasil	1	2	7	1	2	6	1	2	3	5	7	29	6	2014	2	4	7:00	9
1340	1	Campina Grande	Paraiba	Brasil	1	2	26	1	4	2	2	2	5	1	2	1	7	2014	4	8	21:40	2
1341	1	Campina Grande	Paraiba	Brasil	1	1	25	1	3	2	2	1	4	1	3	11	7	2012	0	2	NI	2
1342	7	Campina Grande	Paraiba	Brasil	1	1	14	1	2	6	2	1	4	1	1	16	7	2012	3	9	17:00	1
1343	1	Campina Grande	Paraiba	Brasil	1	2	28	1	3	2	2	2	5	1	2	1	7	2014	4	7	21:40	2
1344	3	Campina Grande	Paraiba	Brasil	1	1	38	4	0	1	1	2	1	1	7	29	6	2014	4	9	20:00	1
1345	3	Campina Grande	Paraiba	Brasil	1	1	31	4	0	5	1	2	3	1	4	3	7	2014	2	9	9:00	9
1346	1	Campina Grande	Paraiba	Brasil	1	2	32	5	2	1	1	1	1	1	3	11	7	2012	0	9	NI	9
1347	7	Campina Grande	Paraiba	Brasil	1	1	37	4	0	2	2	0	5	4	5	6	7	2012	3	2	17:30	2
1348	7	Campina Grande	Paraiba	Brasil	1	2	31	1	2	1	2	2	4	1	4	12	7	2012	4	9	20:30	2
1349	7	Campina Grande	Paraiba	Brasil	1	2	37	1	3	1	2	2	4	1	4	12	7	2012	4	9	20:40	2
1350	1	Campina Grande	Paraiba	Brasil	1	1	31	1	2	2	2	2	4	1	4	12	7	2012	4	9	19:40	1
1351	1	Campina Grande	Paraiba	Brasil	1	1	36	4	2	2	2	1	4	1	4	12	7	2012	4	9	19:45	2
1352	3	Campina Grande	Paraiba	Brasil	1	1	41	1	0	2	1	2	1	1	4	12	7	2012	3	9	15:00	9
1353	3	Campina Grande	Paraiba	Brasil	1	1	31	1	0	1	1	2	1	1	4	12	7	2012	3	9	14:30	9
1354	3	Campina Grande	Paraiba	Brasil	1	1	29	1	2	5	1	2	2	5	5	6	7	2012	4	9	18:00	9
1355	7	Campina Grande	Paraiba	Brasil	1	2	7	1	0	6	1	2	3	4	6	7	7	2012	3	9	14:00	1
1356	4	Campina Grande	Paraiba	Brasil	1	1	16	1	2	6	1	2	3	1	5	13	7	2012	1	2	3:00	1
1357	3	Campina Grande	Paraiba	Brasil	1	1	20	1	0	6	2	1	4	0	5	13	7	2012	2	8	10:30	9
1358	3	Campina Grande	Paraiba	Brasil	1	1	31	5	2	1	2	2	4	0	4	12	7	2012	4	2	18:00	1
1359	1	Campina Grande	Paraiba	Brasil	1	2	25	1	2	1	2	2	4	1	5	4	7	2014	1	9	2:00	2
1360	1	Campina Grande	Paraiba	Brasil	1	1	36	4	3	2	1	2	3	1	6	14	7	2012	0	9	NI	2
1361	1	Campina Grande	Paraiba	Brasil	1	1	31	4	4	1	1	2	1	1	6	14	7	2012	4	9	19:00	1
1362	1	Campina Grande	Paraiba	Brasil	1	1	52	4	3	5	1	2	1	5	5	4	7	2014	4	9	23:00	2
1363	1	Campina Grande	Paraiba	Brasil	1	1	36	1	3	2	1	2	1	1	7	15	7	2012	1	8	4:30	1
1364	1	Campina Grande	Paraiba	Brasil	1	2	25	1	3	6	1	2	3	5	7	15	7	2012	2	7	6:20	1
1365	1	Campina Grande	Paraiba	Brasil	1	1	33	5	0	5	2	2	4	1	6	14	7	2012	4	2	19:30	1
1366	1	Campina Grande	Paraiba	Brasil	1	2	55	4	3	2	2	3	5	1	7	15	7	2012	4	9	18:40	2
1367	1	Campina Grande	Paraiba	Brasil	1	1	21	1	3	6	1	2	1	5	6	5	7	2014	4	9	20:00	1
1368	1	Campina Grande	Paraiba	Brasil	1	1	22	1	4	6	1	1	3	1	7	6	7	2014	3	7	16:30	1
1369	1	Campina Grande	Paraiba	Brasil	1	1	3	1	0	6	1	2	3	1	0	0	0	0	0	1	UNK	9
1370	1	Campina Grande	Paraiba	Brasil	1	2	16	1	2	6	2	2	4	1	1	16	7	2012	1	9	0:00	2
1371	1	Campina Grande	Paraiba	Brasil	1	1	51	5	0	2	2	1	4	5	6	29	6	2013	2	9	9:00	9
1372	3	Campina Grande	Paraiba	Brasil	1	1	31	4	0	2	1	2	1	1	1	7	7	2014	2	9	6:00	9
1373	3	Campina Grande	Paraiba	Brasil	1	1	41	1	0	3	1	2	1	4	1	1	7	2013	2	9	10:00	1
1374	332	Campina Grande	Paraiba	Brasil	1	1	33	1	0	2	1	1	3	1	5	13	7	2012	4	9	21:30	2
1375	3	Campina Grande	Paraiba	Brasil	1	1	20	1	0	1	1	2	2	1	7	16	6	2013	0	9	UNK	9
1376	169	Campina Grande	Paraiba	Brasil	1	1	38	5	2	5	1	2	1	1	1	16	7	2012	4	1	NI	2
1377	3	Campina Grande	Paraiba	Brasil	1	1	36	5	2	5	1	2	1	1	1	7	7	2014	2	7	11:00	9
1378	1	Campina Grande	Paraiba	Brasil	1	2	33	3	4	2	2	2	4	1	7	30	6	2013	1	9	3:00	2
1379	3	Campina Grande	Paraiba	Brasil	1	1	22	5	3	1	2	1	4	1	7	6	7	2014	4	9	20:30	2
1380	1	Campina Grande	Paraiba	Brasil	1	1	20	1	4	6	2	2	5	1	1	7	7	2014	4	7	18:35	2
1381	3	Campina Grande	Paraiba	Brasil	1	2	42	5	2	2	2	1	4	1	2	17	7	2012	2	9	8:00	2
1382	2	Campina Grande	Paraiba	Brasil	1	2	26	1	0	2	2	2	4	1	2	2	7	2013	3	9	14:10	2
1383	1	Campina Grande	Paraiba	Brasil	1	1	36	1	2	2	2	1	4	1	3	9	7	2014	4	9	21:00	2
1384	2	Campina Grande	Paraiba	Brasil	1	2	26	1	0	1	2	2	5	1	1	1	7	2013	4	9	UNK	2
1385	1	Campina Grande	Paraiba	Brasil	1	1	16	1	2	5	1	2	2	5	1	23	6	2014	1	9	3:40	2
1386	1	Campina Grande	Paraiba	Brasil	1	2	17	1	3	6	2	2	4	1	2	8	7	2014	4	8	18:00	2
1387	7	Campina Grande	Paraiba	Brasil	1	1	12	1	0	6	2	1	4	1	1	16	7	2012	0	9	NI	2
1388	3	Campina Grande	Paraiba	Brasil	1	1	26	4	0	1	1	2	1	1	3	3	7	2013	1	9	3:00	1
1389	4	Campina Grande	Paraiba	Brasil	1	1	32	1	0	1	2	1	4	1	1	16	7	2012	0	9	NI	9
1390	2	Campina Grande	Paraiba	Brasil	1	1	39	1	0	1	2	1	4	4	4	27	6	2013	1	2	1:00	2
1391	1	Campina Grande	Paraiba	Brasil	1	1	21	1	0	6	1	2	2	1	2	8	7	2014	4	9	22:40	2
1392	1	Campina Grande	Paraiba	Brasil	1	1	37	1	3	2	1	2	1	1	3	9	7	2014	3	2	12:30	2
1393	2	Campina Grande	Paraiba	Brasil	1	2	43	5	2	1	1	1	1	4	2	8	7	2014	2	6	UNK	9
1394	1	Campina Grande	Paraiba	Brasil	1	2	49	4	3	2	2	3	4	1	2	17	7	2012	3	9	16:00	2
1395	3	Campina Grande	Paraiba	Brasil	1	1	33	5	0	2	1	2	1	1	1	1	7	2013	2	2	9:30	9
1396	2	Campina Grande	Paraiba	Brasil	1	2	30	4	0	1	2	2	4	1	6	14	7	2012	2	2	10:30	2
1397	3	Campina Grande	Paraiba	Brasil	1	1	48	5	0	2	2	2	4	5	2	17	7	2012	2	9	8:30	9
1398	3	Campina Grande	Paraiba	Brasil	1	1	22	1	0	5	1	2	1	1	4	10	7	2014	1	9	3:00	1
1399	4	Campina Grande	Paraiba	Brasil	1	2	22	1	3	1	2	2	4	1	2	8	7	2014	3	9	UNK	2
1400	3	Campina Grande	Paraiba	Brasil	1	1	33	5	2	5	1	2	1	1	3	9	7	2014	3	9	15:00	9
1401	1	Campina Grande	Paraiba	Brasil	1	2	21	5	3	1	2	2	5	3	7	15	7	2012	0	1	NI	9
1402	3	Campina Grande	Paraiba	Brasil	1	1	34	5	2	5	1	2	1	4	4	10	7	2014	3	4	13:00	9
1403	1	Campina Grande	Paraiba	Brasil	1	1	25	1	4	2	1	2	1	1	6	6	7	2013	1	1	3:00	1
1404	1	Campina Grande	Paraiba	Brasil	1	1	30	4	0	5	2	2	4	1	5	5	7	2013	3	9	12:30	9
1405	3	Campina Grande	Paraiba	Brasil	1	1	50	4	0	5	2	1	4	1	4	10	7	2014	3	9	15:20	2
1406	1	Campina Grande	Paraiba	Brasil	1	2	22	4	0	1	2	2	4	1	5	5	7	2013	3	4	12:00	9
1407	3	Campina Grande	Paraiba	Brasil	1	1	42	5	2	1	1	2	1	3	4	19	7	2012	2	7	9:30	1
1408	7	Campina Grande	Paraiba	Brasil	1	2	16	1	3	6	1	2	5	0	3	18	7	2012	3	1	16:30	2
1409	4	Campina Grande	Paraiba	Brasil	1	2	12	0	2	6	0	0	0	2	0	0	1	2013	0	2	UNK	9
1410	1	Campina Grande	Paraiba	Brasil	1	1	29	1	2	2	2	3	4	0	4	19	7	2012	3	9	NI	2
1411	4	Campina Grande	Paraiba	Brasil	1	1	14	1	2	6	2	1	4	1	5	20	7	2012	2	1	10:30	2
1412	7	Campina Grande	Paraiba	Brasil	1	2	21	1	4	1	2	2	4	1	5	11	7	2014	2	9	11:30	2
1413	1	Campina Grande	Paraiba	Brasil	1	2	31	4	3	1	1	2	3	1	6	6	7	2013	4	3	20:30	1
1414	1	Campina Grande	Paraiba	Brasil	1	1	31	4	0	2	1	2	1	1	7	7	7	2013	3	9	15:00	1
1415	1	Campina Grande	Paraiba	Brasil	1	1	46	4	2	2	2	1	4	1	5	11	7	2014	4	9	20:00	9
1416	1	Campina Grande	Paraiba	Brasil	1	1	29	5	0	5	1	2	1	1	7	7	7	2013	2	2	8:30	1
1417	1	Campina Grande	Paraiba	Brasil	1	1	32	5	0	5	2	1	4	1	5	11	7	2014	4	9	22:30	2
1418	2	Campina Grande	Paraiba	Brasil	1	1	45	4	0	2	2	2	4	1	2	17	7	2012	3	9	16:30	9
1419	1	Campina Grande	Paraiba	Brasil	1	2	15	1	0	6	2	2	5	0	7	7	7	2013	3	7	17:30	2
1420	2	Campina Grande	Paraiba	Brasil	1	1	25	1	4	0	2	1	4	5	5	20	7	2012	2	7	11:00	2
1421	2	Campina Grande	Paraiba	Brasil	1	2	43	4	2	2	2	2	4	1	2	17	7	2012	3	9	16:30	2
1422	2	Campina Grande	Paraiba	Brasil	1	1	33	1	3	2	2	1	4	1	5	20	7	2012	0	9	NI	2
1423	1	Campina Grande	Paraiba	Brasil	1	2	39	5	2	1	2	2	4	5	7	13	7	2014	2	9	9:00	2
1424	1	Campina Grande	Paraiba	Brasil	1	2	40	5	2	1	2	2	4	1	7	13	7	2014	2	9	9:30	1
1425	1	Campina Grande	Paraiba	Brasil	1	2	37	1	3	2	2	2	5	1	7	7	7	2013	4	2	23:00	9
1426	3	Campina Grande	Paraiba	Brasil	1	1	19	5	0	5	2	1	4	0	4	19	7	2012	4	9	18:30	9
1427	1	Campina Grande	Paraiba	Brasil	1	1	34	4	4	2	1	1	3	1	6	21	7	2012	3	9	14:00	2
1428	3	Campina Grande	Paraiba	Brasil	1	1	37	5	0	5	1	2	1	1	7	13	7	2014	4	2	20:00	9
1429	1	Campina Grande	Paraiba	Brasil	1	1	25	1	4	2	2	2	4	1	6	21	7	2012	4	9	23:00	2
1430	1	Campina Grande	Paraiba	Brasil	1	2	25	4	4	6	2	2	5	1	1	8	7	2013	1	9	2:30	2
1431	1	Campina Grande	Paraiba	Brasil	1	1	23	1	2	1	2	1	4	0	7	7	7	2013	3	2	13:00	2
1432	1	Campina Grande	Paraiba	Brasil	1	1	17	5	2	5	1	2	1	5	1	8	7	2013	3	9	13:00	1
1433	1	Campina Grande	Paraiba	Brasil	1	2	54	1	0	2	2	2	5	2	1	8	7	2013	3	7	17:40	9
1434	7	Campina Grande	Paraiba	Brasil	1	1	9	1	2	6	1	1	3	4	5	20	7	2012	3	7	11:46	1
1435	3	Campina Grande	Paraiba	Brasil	1	1	33	4	4	2	1	2	1	1	2	15	7	2014	3	9	14:00	9
1436	1	Campina Grande	Paraiba	Brasil	1	1	54	4	2	1	1	2	3	0	2	9	7	2013	4	2	19:40	9
1437	3	Campina Grande	Paraiba	Brasil	1	1	29	5	0	1	1	2	1	5	1	14	7	2014	1	9	4:00	2
1438	1	Campina Grande	Paraiba	Brasil	1	1	22	1	3	2	2	2	4	1	1	14	7	2014	1	7	3:00	2
1439	2	Campina Grande	Paraiba	Brasil	1	2	52	4	0	1	2	2	4	1	1	23	7	2012	0	9	NI	9
1440	1	Campina Grande	Paraiba	Brasil	1	2	30	1	3	2	2	2	4	4	6	6	7	2013	3	9	17:30	2
1441	3	Campina Grande	Paraiba	Brasil	1	1	33	4	3	6	1	2	3	4	3	10	7	2013	3	7	12:30	1
1442	2	Campina Grande	Paraiba	Brasil	1	1	27	5	3	1	2	1	4	1	5	12	7	2013	2	9	10:30	2
1443	2	Campina Grande	Paraiba	Brasil	1	1	30	5	3	1	2	1	4	1	5	12	7	2013	2	9	10:30	2
1444	1	Campina Grande	Paraiba	Brasil	1	1	40	5	2	1	1	2	1	0	6	13	7	2013	4	9	19:00	1
1445	1	Campina Grande	Paraiba	Brasil	1	1	28	5	2	2	1	2	1	1	7	20	7	2014	3	1	15:00	1
1446	1	Campina Grande	Paraiba	Brasil	1	1	36	1	0	2	2	1	4	1	7	20	7	2014	4	4	19:30	9
1447	1	Campina Grande	Paraiba	Brasil	1	1	27	1	4	2	2	1	4	1	7	14	7	2013	2	9	11:20	1
1448	1	Campina Grande	Paraiba	Brasil	1	1	28	1	0	2	1	2	1	4	7	20	7	2014	4	9	19:00	9
1449	1	Campina Grande	Paraiba	Brasil	1	1	23	1	3	2	2	2	5	0	5	27	7	2012	3	9	17:30	2
1450	4	Campina Grande	Paraiba	Brasil	1	1	13	1	0	6	1	2	3	0	7	20	7	2014	4	9	20:00	9
1451	3	Campina Grande	Paraiba	Brasil	1	1	63	1	0	2	1	1	3	4	7	14	7	2013	0	7	UNK	9
1452	1	Campina Grande	Paraiba	Brasil	1	1	44	3	3	2	1	2	1	1	6	28	7	2012	4	9	21:00	1
1453	1	Campina Grande	Paraiba	Brasil	1	1	34	1	4	2	1	2	3	1	2	22	7	2014	3	9	17:00	2
1454	3	Campina Grande	Paraiba	Brasil	1	1	30	5	0	5	1	2	1	1	7	14	7	2013	4	2	20:30	9
1455	3	Campina Grande	Paraiba	Brasil	1	1	25	1	0	6	1	2	3	0	7	14	7	2013	4	9	19:30	9
1456	2	Campina Grande	Paraiba	Brasil	1	2	29	1	0	1	2	2	4	1	3	23	7	2014	2	9	9:40	2
1457	1	Campina Grande	Paraiba	Brasil	1	2	30	1	2	1	2	3	4	1	7	29	7	2012	2	2	9:30	2
1458	1	Campina Grande	Paraiba	Brasil	1	1	19	1	3	6	1	1	2	1	7	29	7	2012	4	9	18:30	2
1459	1	Campina Grande	Paraiba	Brasil	1	1	40	5	2	2	2	1	4	1	7	29	7	2012	4	7	NI	1
1460	2	Campina Grande	Paraiba	Brasil	1	1	36	4	0	5	2	1	4	1	7	14	7	2013	2	7	11:00	1
1461	3	Campina Grande	Paraiba	Brasil	1	1	25	5	0	5	1	2	1	1	3	16	7	2014	0	9	UNK	9
1462	3	Campina Grande	Paraiba	Brasil	1	1	24	1	0	5	1	2	3	0	3	23	7	2014	4	9	19:30	9
1463	1	Campina Grande	Paraiba	Brasil	1	2	24	5	2	1	1	1	1	1	1	30	7	2012	2	9	10:00	1
1464	1	Campina Grande	Paraiba	Brasil	1	2	56	4	4	2	2	2	4	2	5	12	7	2013	3	9	15:00	9
1465	2	Campina Grande	Paraiba	Brasil	1	2	24	0	0	0	0	0	0	2	4	17	7	2014	0	9	UNK	9
1466	3	Campina Grande	Paraiba	Brasil	1	1	25	1	4	0	1	2	3	4	3	23	7	2014	2	7	6:00	9
1467	1	Campina Grande	Paraiba	Brasil	1	1	24	5	4	2	1	2	1	1	4	24	7	2014	4	7	19:30	1
1468	1	Campina Grande	Paraiba	Brasil	1	1	19	1	4	2	1	2	3	1	5	20	7	2012	3	9	17:00	1
1469	3	Campina Grande	Paraiba	Brasil	1	1	32	5	2	5	1	2	1	1	1	21	7	2014	0	8	UNK	9
1470	4	Campina Grande	Paraiba	Brasil	1	1	26	1	0	2	1	2	2	1	1	15	7	2013	0	9	UNK	2
1471	7	Campina Grande	Paraiba	Brasil	1	2	29	4	3	2	2	2	5	2	6	19	7	2014	4	7	18:30	9
1472	3	Campina Grande	Paraiba	Brasil	1	1	25	1	2	5	1	2	2	1	5	25	7	2014	1	9	4:00	9
1473	1	Campina Grande	Paraiba	Brasil	1	1	16	5	3	6	1	2	2	1	6	26	7	2014	4	2	21:30	9
1474	3	Campina Grande	Paraiba	Brasil	1	1	29	4	0	1	1	2	1	1	7	27	7	2014	4	2	22:30	9
1475	1	Campina Grande	Paraiba	Brasil	1	1	25	1	2	6	1	2	3	1	4	2	8	2012	1	2	2:30	1
1476	7	Campina Grande	Paraiba	Brasil	1	1	21	5	0	6	1	2	2	0	0	0	0	0	0	9	UNK	1
1477	1	Campina Grande	Paraiba	Brasil	1	1	19	1	2	1	2	1	4	1	7	27	7	2014	3	9	17:30	2
1478	4	Campina Grande	Paraiba	Brasil	1	1	17	1	0	5	1	2	2	3	1	28	7	2014	3	9	UNK	2
1479	1	Campina Grande	Paraiba	Brasil	1	1	0	5	2	5	1	2	1	0	6	20	7	2013	4	9	20:30	1
1480	1	Campina Grande	Paraiba	Brasil	1	1	23	5	3	6	1	2	2	1	3	1	8	2012	3	9	13:30	9
1481	4	Campina Grande	Paraiba	Brasil	1	1	3	1	0	5	1	2	3	0	3	30	7	2014	2	9	UNK	1
1482	2	Campina Grande	Paraiba	Brasil	1	2	28	4	4	2	2	2	5	1	5	19	7	2013	3	2	14:00	2
1483	3	Campina Grande	Paraiba	Brasil	1	1	48	0	0	2	1	2	1	0	6	20	7	2013	0	2	UNK	9
1484	2	Campina Grande	Paraiba	Brasil	1	2	28	1	0	1	2	2	5	1	7	21	7	2013	1	2	4:00	2
1485	4	Campina Grande	Paraiba	Brasil	1	1	17	5	0	5	2	1	4	1	1	22	7	2013	3	9	15:30	2
1486	3	Campina Grande	Paraiba	Brasil	1	1	41	4	3	2	1	2	1	1	1	22	7	2013	3	7	16:30	2
1487	1	Campina Grande	Paraiba	Brasil	1	1	23	1	4	1	1	2	1	1	6	4	8	2012	1	9	5:00	2
1488	1	Campina Grande	Paraiba	Brasil	1	1	23	1	3	2	1	2	2	1	6	4	8	2012	3	9	12:00	1
1489	1	Campina Grande	Paraiba	Brasil	1	1	18	1	2	1	1	2	1	1	7	5	8	2012	4	2	23:30	1
1490	1	Campina Grande	Paraiba	Brasil	1	1	21	5	2	1	1	2	1	1	7	5	8	2012	4	9	20:00	9
1491	3	Campina Grande	Paraiba	Brasil	1	1	29	4	2	5	1	2	1	1	5	1	8	2014	3	7	12:00	9
1492	1	Campina Grande	Paraiba	Brasil	1	1	19	1	2	6	1	1	3	5	7	5	8	2012	3	7	17:00	1
1493	1	Campina Grande	Paraiba	Brasil	1	2	28	4	3	2	2	2	4	0	7	5	8	2012	3	9	12:30	1
1494	1	Campina Grande	Paraiba	Brasil	1	2	36	4	3	2	2	2	4	0	7	5	8	2012	3	7	12:30	1
1495	1	Campina Grande	Paraiba	Brasil	1	1	59	3	2	5	2	1	4	1	6	2	8	2014	2	9	11:10	2
1496	1	Campina Grande	Paraiba	Brasil	1	1	19	5	2	5	1	2	2	4	6	2	8	2014	3	9	13:00	1
1497	7	Campina Grande	Paraiba	Brasil	1	2	48	1	0	1	1	2	3	4	7	5	8	2012	2	2	11:00	1
1498	1	Campina Grande	Paraiba	Brasil	1	2	55	3	4	2	1	1	1	1	7	3	8	2014	2	1	9:00	1
1499	1	Campina Grande	Paraiba	Brasil	1	1	55	5	2	2	1	2	1	0	7	3	8	2014	3	7	13:30	9
1500	3	Campina Grande	Paraiba	Brasil	1	1	22	1	0	5	1	2	1	1	1	6	8	2012	3	9	12:30	9
1501	1	Campina Grande	Paraiba	Brasil	1	2	32	1	4	2	2	2	5	1	7	3	8	2014	3	2	14:40	2
1502	2	Campina Grande	Paraiba	Brasil	1	2	23	1	0	1	0	0	0	2	6	18	5	2013	1	9	3:30	9
1503	1	Campina Grande	Paraiba	Brasil	1	1	25	1	4	6	1	1	3	1	7	3	8	2014	4	9	18:30	1
1504	1	Campina Grande	Paraiba	Brasil	1	1	35	2	2	2	2	2	4	4	4	25	7	2013	0	9	UNK	1
1505	3	Campina Grande	Paraiba	Brasil	1	1	18	5	0	5	1	2	3	0	7	3	8	2014	3	2	17:00	9
1506	3	Campina Grande	Paraiba	Brasil	1	1	18	5	2	5	1	2	1	1	2	7	8	2012	3	7	12:00	9
1507	1	Campina Grande	Paraiba	Brasil	1	2	35	4	0	3	1	2	2	0	6	27	7	2013	2	9	6:40	9
1508	2	Campina Grande	Paraiba	Brasil	1	2	42	4	3	1	1	1	2	1	2	7	8	2012	3	9	13:00	2
1509	2	Campina Grande	Paraiba	Brasil	1	2	27	1	3	1	2	2	4	4	1	4	8	2014	3	9	13:00	2
1510	1	Campina Grande	Paraiba	Brasil	1	1	23	1	2	6	1	2	1	1	2	5	8	2014	4	6	23:00	9
1511	3	Campina Grande	Paraiba	Brasil	1	1	35	1	0	5	1	2	3	4	7	5	8	2012	4	9	18:00	1
1512	1	Campina Grande	Paraiba	Brasil	1	1	21	1	3	6	1	2	3	1	1	4	8	2014	4	8	20:30	1
1513	1	Campina Grande	Paraiba	Brasil	1	1	20	1	3	6	1	2	2	0	6	27	7	2013	4	9	22:00	1
1514	1	Campina Grande	Paraiba	Brasil	1	1	40	4	0	5	1	2	3	0	6	27	7	2013	4	9	19:00	9
1515	1	Campina Grande	Paraiba	Brasil	1	1	19	1	0	2	1	2	3	4	6	27	7	2013	2	1	11:00	1
1516	1	Campina Grande	Paraiba	Brasil	1	1	40	4	3	5	2	1	4	1	2	5	8	2014	3	9	17:30	2
1517	1	Campina Grande	Paraiba	Brasil	1	1	30	4	4	6	1	2	1	4	2	5	8	2014	3	7	17:00	2
1518	3	Campina Grande	Paraiba	Brasil	1	1	18	4	0	6	1	2	1	0	1	6	8	2012	1	2	0:00	1
1519	1	Campina Grande	Paraiba	Brasil	1	2	13	1	0	6	2	2	4	4	1	29	7	2013	4	9	22:48	2
1520	3	Campina Grande	Paraiba	Brasil	1	1	43	4	4	2	2	2	4	1	4	9	8	2012	3	9	13:20	1
1521	3	Campina Grande	Paraiba	Brasil	1	1	31	1	0	5	1	2	1	1	0	0	7	2013	2	9	8:30	9
1522	3	Campina Grande	Paraiba	Brasil	1	1	29	1	0	1	1	2	1	1	3	8	8	2012	4	9	18:30	9
1523	1	Campina Grande	Paraiba	Brasil	1	2	15	1	2	6	2	2	4	4	4	9	8	2012	4	2	17:20	2
1524	1	Campina Grande	Paraiba	Brasil	1	0	32	5	3	2	2	2	4	1	3	6	8	2014	4	9	18:30	2
1525	1	Campina Grande	Paraiba	Brasil	1	2	17	4	4	1	2	2	5	1	4	9	8	2012	3	4	16:00	2
1526	2	Campina Grande	Paraiba	Brasil	1	2	56	1	0	2	2	2	4	4	2	29	7	2014	0	2	UNK	9
1527	1	Campina Grande	Paraiba	Brasil	1	1	33	4	4	2	1	2	1	0	1	29	7	2013	4	7	21:30	1
1528	1	Campina Grande	Paraiba	Brasil	1	2	3	1	0	6	2	1	4	1	4	9	8	2012	3	7	UNK	2
1529	1	Campina Grande	Paraiba	Brasil	1	1	21	1	3	6	2	1	4	1	5	10	8	2012	3	9	16:30	2
1530	1	Campina Grande	Paraiba	Brasil	1	1	36	5	4	2	1	2	1	1	5	10	8	2012	4	7	21:45	9
1531	3	Campina Grande	Paraiba	Brasil	1	1	25	1	0	5	1	2	1	1	1	29	7	2013	4	9	22:00	9
1532	7	Campina Grande	Paraiba	Brasil	1	1	20	4	0	5	1	2	1	1	3	30	7	2014	0	9	UNK	1
1533	1	Campina Grande	Paraiba	Brasil	1	1	16	1	2	6	1	1	3	4	2	5	8	2014	0	7	UNK	9
1534	1	Campina Grande	Paraiba	Brasil	1	1	36	1	2	5	1	2	3	1	6	11	8	2012	3	9	13:30	9
1535	7	Campina Grande	Paraiba	Brasil	1	2	34	4	0	1	0	0	0	2	7	16	10	2011	2	9	7:20	2
1536	2	Campina Grande	Paraiba	Brasil	1	1	29	1	0	2	2	1	4	4	2	30	7	2013	2	9	UNK	9
1537	1	Campina Grande	Paraiba	Brasil	1	1	34	1	2	5	1	2	2	1	6	11	8	2012	4	7	21:30	2
1538	1	Campina Grande	Paraiba	Brasil	1	1	19	5	2	2	1	2	2	1	7	12	8	2012	2	2	6:00	1
1539	2	Campina Grande	Paraiba	Brasil	1	1	26	4	2	1	1	2	1	1	7	12	8	2012	4	9	21:40	2
1540	1	Campina Grande	Paraiba	Brasil	1	2	54	4	2	2	1	2	3	1	7	12	8	2012	4	2	20:00	1
1541	2	Campina Grande	Paraiba	Brasil	1	2	65	4	1	3	2	3	4	1	7	12	8	2012	4	9	21:40	2
1542	1	Campina Grande	Paraiba	Brasil	1	1	45	5	2	5	2	2	5	1	3	31	7	2013	3	7	17:00	2
1543	1	Campina Grande	Paraiba	Brasil	1	1	31	1	0	2	2	2	5	1	7	10	8	2014	3	3	15:00	2
1544	1	Campina Grande	Paraiba	Brasil	1	1	41	1	3	2	1	1	4	1	3	31	7	2013	3	9	UNK	9
1545	1	Campina Grande	Paraiba	Brasil	1	2	42	1	3	1	2	2	4	4	4	9	8	2012	3	2	16:00	2
1546	1	Campina Grande	Paraiba	Brasil	1	1	34	1	0	2	2	2	4	1	7	10	8	2014	4	8	20:00	2
1547	1	Campina Grande	Paraiba	Brasil	1	1	25	4	0	1	1	2	1	3	7	12	8	2012	4	9	20:30	1
1548	1	Campina Grande	Paraiba	Brasil	1	1	39	1	3	2	2	2	5	1	7	10	8	2014	4	9	20:30	2
1549	3	Campina Grande	Paraiba	Brasil	1	1	59	3	0	5	1	1	3	0	2	7	8	2012	3	9	16:30	1
1550	1	Campina Grande	Paraiba	Brasil	1	1	26	4	2	1	1	1	3	1	4	1	8	2013	4	8	18:50	2
1551	1	Campina Grande	Paraiba	Brasil	1	1	16	1	2	6	2	1	4	1	5	10	8	2012	3	9	16:15	2
1552	1	Campina Grande	Paraiba	Brasil	1	1	67	5	0	3	1	2	1	1	2	27	8	2013	4	7	23:50	1
1553	1	Campina Grande	Paraiba	Brasil	1	1	29	1	3	1	2	1	4	1	2	12	8	2014	3	7	17:20	9
1554	1	Campina Grande	Paraiba	Brasil	1	1	35	1	3	5	2	1	4	1	1	11	8	2014	3	2	17:20	9
1555	2	Campina Grande	Paraiba	Brasil	1	1	22	4	3	2	1	1	3	1	2	12	8	2014	1	7	9:00	2
1556	2	Campina Grande	Paraiba	Brasil	1	2	22	5	3	1	1	1	2	1	2	7	8	2012	0	7	UNK	1
1557	1	Campina Grande	Paraiba	Brasil	1	1	28	1	2	5	1	2	2	4	6	3	8	2013	0	3	UNK	1
1558	1	Campina Grande	Paraiba	Brasil	1	2	24	1	0	1	2	2	5	1	2	12	8	2014	4	7	22:00	1
1559	0	Campina Grande	Paraiba	Brasil	1	2	29	1	3	1	1	1	2	4	2	12	8	2014	3	8	13:00	2
1560	1	Campina Grande	Paraiba	Brasil	1	1	43	1	0	5	2	2	4	1	6	3	8	2013	4	9	20:00	1
1561	4	Campina Grande	Paraiba	Brasil	1	2	12	1	2	6	1	1	3	1	2	14	8	2012	3	9	12:00	1
1562	4	Campina Grande	Paraiba	Brasil	1	2	4	1	1	5	1	1	3	4	2	14	8	2012	3	2	12:00	1
1563	1	Campina Grande	Paraiba	Brasil	1	2	47	0	2	2	2	2	4	1	7	4	8	2013	3	2	14:30	2
1564	1	Campina Grande	Paraiba	Brasil	1	1	29	5	0	5	1	2	1	4	7	4	8	2013	0	9	UNK	9
1565	3	Campina Grande	Paraiba	Brasil	1	1	35	4	2	5	1	2	1	1	5	15	8	2014	1	7	5:30	1
1566	1	Campina Grande	Paraiba	Brasil	1	1	16	1	0	6	2	1	4	5	5	15	8	2014	4	9	21:00	9
1567	1	Campina Grande	Paraiba	Brasil	1	2	15	1	2	6	1	2	3	1	5	15	8	2014	3	6	12:45	2
1568	1	Campina Grande	Paraiba	Brasil	1	2	35	1	3	2	2	1	4	1	3	15	8	2012	0	4	UNK	2
1569	1	Campina Grande	Paraiba	Brasil	1	1	19	5	2	5	2	1	4	1	7	4	8	2013	4	2	19:00	2
1570	1	Campina Grande	Paraiba	Brasil	1	2	38	1	4	1	2	2	4	1	2	6	8	2013	1	9	2:00	2
1571	1	Campina Grande	Paraiba	Brasil	1	2	20	1	3	6	1	2	1	0	7	17	8	2014	2	9	9:30	2
1572	1	Campina Grande	Paraiba	Brasil	1	1	30	4	3	2	1	2	2	1	2	6	8	2013	1	8	2:00	1
1573	1	Campina Grande	Paraiba	Brasil	1	1	37	3	2	2	1	2	2	1	7	17	8	2014	0	2	UNK	1
1574	1	Campina Grande	Paraiba	Brasil	1	1	40	1	2	5	2	2	4	5	6	3	8	2013	1	9	2:00	1
1575	2	Campina Grande	Paraiba	Brasil	1	2	38	1	0	2	2	2	4	1	1	5	8	2013	4	9	18:30	2
1576	7	Campina Grande	Paraiba	Brasil	1	1	11	1	0	6	1	2	3	1	1	5	8	2013	4	2	18:30	2
1577	2	Campina Grande	Paraiba	Brasil	1	1	34	1	2	2	2	1	4	1	4	16	8	2012	3	9	15:00	2
1578	1	Campina Grande	Paraiba	Brasil	1	1	28	1	3	6	1	2	2	1	4	16	8	2012	4	9	18:00	1
1579	2	Campina Grande	Paraiba	Brasil	1	1	52	5	4	2	2	1	4	4	3	13	8	2014	2	9	10:30	2
1580	3	Campina Grande	Paraiba	Brasil	1	1	42	4	0	6	1	2	1	4	2	6	8	2013	3	6	13:00	9
1581	1	Campina Grande	Paraiba	Brasil	1	2	39	1	2	1	2	2	5	0	1	5	8	2013	4	9	20:30	2
1582	2	Campina Grande	Paraiba	Brasil	1	2	52	4	3	1	2	2	5	1	5	17	8	2012	3	9	15:00	2
1583	2	Campina Grande	Paraiba	Brasil	1	2	30	1	3	1	2	2	5	1	5	17	8	2012	3	9	15:10	2
1584	3	Campina Grande	Paraiba	Brasil	1	1	24	5	0	1	1	2	1	5	1	18	8	2014	4	9	23:45	1
1585	1	Campina Grande	Paraiba	Brasil	1	2	27	1	3	1	2	2	4	1	7	17	8	2014	2	2	6:30	2
1586	2	Campina Grande	Paraiba	Brasil	1	2	0	0	0	1	2	2	4	3	2	19	8	2014	4	9	18:00	9
1587	1	Campina Grande	Paraiba	Brasil	1	1	42	1	2	5	1	2	1	1	6	18	8	2012	3	2	17:30	9
1588	1	Campina Grande	Paraiba	Brasil	1	2	27	1	3	1	1	1	3	1	7	19	8	2012	3	9	15:30	2
1589	1	Campina Grande	Paraiba	Brasil	1	2	20	5	3	6	2	1	4	4	2	19	8	2014	4	2	17:30	9
1590	2	Campina Grande	Paraiba	Brasil	1	2	21	5	0	1	2	2	4	1	4	16	8	2012	3	7	17:00	2
1591	4	Campina Grande	Paraiba	Brasil	1	2	16	1	2	6	1	2	3	4	1	20	8	2012	4	6	19:30	1
1592	4	Campina Grande	Paraiba	Brasil	1	1	13	1	2	6	1	2	3	1	2	21	8	2012	4	9	UNK	2
1593	3	Campina Grande	Paraiba	Brasil	1	1	24	4	0	6	1	2	1	1	5	17	8	2012	4	8	18:00	1
1594	3	Campina Grande	Paraiba	Brasil	1	1	24	1	0	2	1	2	1	1	2	23	7	2013	4	2	20:00	9
1595	3	Campina Grande	Paraiba	Brasil	1	1	18	4	3	5	1	2	1	1	1	20	8	2012	2	7	11:30	9
1596	4	Campina Grande	Paraiba	Brasil	1	1	14	1	2	6	2	1	4	1	3	7	8	2013	4	7	21:30	9
1597	1	Campina Grande	Paraiba	Brasil	1	1	14	1	0	6	2	1	4	1	5	17	8	2012	4	9	23:30	2
1598	3	Campina Grande	Paraiba	Brasil	1	1	22	1	4	6	1	2	2	1	4	21	8	2014	0	7	UNK	1
1599	7	Campina Grande	Paraiba	Brasil	1	1	43	3	0	2	2	1	4	1	2	21	8	2012	2	7	9:30	2
1600	1	Campina Grande	Paraiba	Brasil	1	1	15	1	0	6	2	1	4	5	5	17	8	2012	4	9	22:00	9
1601	7	Campina Grande	Paraiba	Brasil	1	2	46	1	0	1	1	1	2	5	1	18	8	2014	4	9	23:30	1
1602	2	Campina Grande	Paraiba	Brasil	1	2	37	5	2	2	1	1	1	4	2	21	8	2012	2	9	9:00	9
1603	4	Campina Grande	Paraiba	Brasil	1	1	6	1	0	6	1	1	3	3	0	0	0	0	0	5	UNK	9
1604	4	Campina Grande	Paraiba	Brasil	1	2	16	5	2	1	2	2	4	4	7	19	8	2012	0	9	UNK	1
1605	3	Campina Grande	Paraiba	Brasil	1	1	30	5	0	5	1	2	1	5	7	19	8	2012	0	9	UNK	9
1606	7	Campina Grande	Paraiba	Brasil	1	1	17	5	0	6	1	2	1	1	5	22	8	2014	0	2	UNK	9
1607	1	Campina Grande	Paraiba	Brasil	1	1	1	1	1	5	1	1	3	4	5	22	8	2014	4	8	18:00	1
1608	3	Campina Grande	Paraiba	Brasil	1	1	46	1	0	2	1	2	3	1	2	21	8	2012	0	8	UNK	9
1609	1	Campina Grande	Paraiba	Brasil	1	2	27	4	4	6	2	2	5	1	5	22	8	2014	4	2	20:15	2
1610	1	Campina Grande	Paraiba	Brasil	1	1	22	5	0	2	1	2	1	1	2	21	8	2012	4	3	UNK	1
1611	2	Campina Grande	Paraiba	Brasil	1	2	87	4	2	3	1	1	1	1	0	0	0	0	0	9	UNK	1
1612	1	Campina Grande	Paraiba	Brasil	1	1	49	5	2	2	1	2	1	1	6	23	8	2014	3	7	14:00	1
1613	1	Campina Grande	Paraiba	Brasil	1	1	23	1	2	2	2	2	4	1	7	11	8	2013	2	9	11:50	2
1614	1	Campina Grande	Paraiba	Brasil	1	2	32	5	4	1	1	1	2	1	5	22	8	2014	4	9	19:00	2
1615	1	Campina Grande	Paraiba	Brasil	1	1	32	5	2	2	1	2	2	1	7	24	8	2014	3	9	17:00	9
1616	2	Campina Grande	Paraiba	Brasil	1	1	50	4	0	2	2	2	4	1	4	9	5	2013	3	9	16:30	9
1617	1	Campina Grande	Paraiba	Brasil	1	2	50	5	2	2	2	2	4	1	7	24	8	2014	4	9	18:00	9
1618	3	Campina Grande	Paraiba	Brasil	1	1	18	5	0	6	1	2	1	1	1	12	8	2013	3	9	12:00	9
1619	3	Campina Grande	Paraiba	Brasil	1	1	34	1	3	2	1	2	2	1	4	23	8	2012	3	2	UNK	1
1620	1	Campina Grande	Paraiba	Brasil	1	2	14	1	2	6	2	2	4	0	1	12	8	2013	3	7	16:30	9
1621	7	Campina Grande	Paraiba	Brasil	1	1	27	4	4	2	2	1	4	0	3	25	7	2012	2	9	11:00	9
1622	1	Campina Grande	Paraiba	Brasil	1	1	28	5	0	1	1	2	1	0	7	11	8	2013	3	9	16:30	1
1623	1	Campina Grande	Paraiba	Brasil	1	2	37	1	2	2	1	2	3	0	4	23	8	2012	4	2	18:30	2
1624	2	Campina Grande	Paraiba	Brasil	1	2	34	1	0	1	2	2	5	1	7	11	8	2013	1	2	4:00	2
1625	4	Campina Grande	Paraiba	Brasil	1	2	15	1	0	6	2	2	4	1	2	13	8	2013	3	9	12:00	2
1626	3	Campina Grande	Paraiba	Brasil	1	1	30	4	0	1	1	2	1	1	3	22	8	2012	4	9	19:30	1
1627	1	Campina Grande	Paraiba	Brasil	1	1	19	1	3	1	2	1	4	1	5	24	8	2012	3	2	12:00	2
1628	1	Campina Grande	Paraiba	Brasil	1	2	36	4	0	2	2	2	4	4	6	25	8	2012	2	7	9:43	2
1629	3	Campina Grande	Paraiba	Brasil	1	1	32	1	0	0	1	2	3	4	4	15	8	2013	2	6	6:00	9
1630	7	Campina Grande	Paraiba	Brasil	1	1	19	1	0	2	2	1	4	4	7	11	8	2013	3	9	15:30	2
1631	1	Campina Grande	Paraiba	Brasil	1	1	23	1	3	2	2	1	4	4	6	25	8	2012	0	1	UNK	2
1632	1	Campina Grande	Paraiba	Brasil	1	2	48	4	0	1	1	2	3	0	4	15	8	2013	4	2	19:10	9
1633	1	Campina Grande	Paraiba	Brasil	1	1	31	5	0	2	1	2	1	1	7	26	8	2012	2	9	10:30	1
1634	1	Campina Grande	Paraiba	Brasil	1	2	36	1	4	2	2	2	5	0	5	16	8	2013	1	7	0:30	2
1635	1	Campina Grande	Paraiba	Brasil	1	2	23	1	4	6	2	2	4	0	5	16	8	2013	1	2	0:30	2
1636	1	Campina Grande	Paraiba	Brasil	1	1	23	1	3	2	1	2	1	1	7	26	8	2012	4	9	19:30	2
1637	2	Campina Grande	Paraiba	Brasil	1	2	64	2	2	2	2	2	4	4	7	4	8	2013	2	7	6:00	2
1638	1	Campina Grande	Paraiba	Brasil	1	1	30	2	3	4	1	2	1	3	7	26	8	2012	4	9	21:52	2
1639	7	Campina Grande	Paraiba	Brasil	1	2	71	4	0	2	2	2	5	2	2	26	8	2014	0	1	UNK	2
1640	3	Campina Grande	Paraiba	Brasil	1	1	21	1	0	6	1	2	1	1	4	28	8	2014	1	9	2:30	9
1641	4	Campina Grande	Paraiba	Brasil	1	1	20	1	0	1	2	1	4	1	4	28	8	2014	3	9	14:00	9
1642	3	Campina Grande	Paraiba	Brasil	1	1	22	1	0	2	1	2	1	1	3	14	8	2013	4	9	21:00	9
1643	3	Campina Grande	Paraiba	Brasil	1	1	22	1	0	2	1	2	1	1	3	14	8	2013	4	9	21:00	9
1644	1	Campina Grande	Paraiba	Brasil	1	1	26	1	4	6	1	2	3	0	5	16	8	2013	4	2	18:45	1
1645	3	Campina Grande	Paraiba	Brasil	1	1	44	5	0	5	1	2	1	0	4	28	8	2014	4	2	19:00	1
1646	1	Campina Grande	Paraiba	Brasil	1	2	17	1	3	6	1	2	3	0	5	16	8	2013	4	9	18:45	1
1647	7	Campina Grande	Paraiba	Brasil	1	1	42	5	2	2	1	1	3	1	4	28	8	2014	2	2	9:30	1
1648	1	Campina Grande	Paraiba	Brasil	1	2	24	5	2	2	2	2	4	0	5	16	8	2013	2	7	10:45	2
1649	2	Campina Grande	Paraiba	Brasil	1	2	52	4	0	1	2	2	4	4	1	27	8	2012	2	2	10:00	2
1650	1	Campina Grande	Paraiba	Brasil	1	1	19	1	3	2	1	2	1	1	5	29	8	2014	3	2	13:00	1
1651	7	Campina Grande	Paraiba	Brasil	1	1	25	4	0	2	2	1	4	1	6	17	8	2013	3	2	13:00	2
1652	1	Campina Grande	Paraiba	Brasil	1	1	26	4	3	2	2	1	4	1	5	29	8	2014	4	2	20:00	9
1653	1	Campina Grande	Paraiba	Brasil	1	1	17	1	2	6	2	1	4	1	5	29	8	2014	4	9	20:00	2
1654	1	Campina Grande	Paraiba	Brasil	1	1	26	5	3	2	1	2	1	1	5	29	8	2014	4	9	20:00	9
1655	1	Campina Grande	Paraiba	Brasil	1	1	27	0	3	2	2	1	4	1	5	29	8	2014	4	9	20:30	2
1656	1	Campina Grande	Paraiba	Brasil	1	1	6	1	2	6	1	2	3	1	7	24	8	2014	4	7	17:00	2
1657	1	Campina Grande	Paraiba	Brasil	1	2	27	5	2	2	1	2	3	1	6	18	8	2012	3	8	12:00	1
1658	1	Campina Grande	Paraiba	Brasil	1	2	44	4	2	2	2	2	5	1	5	29	8	2014	4	9	20:00	2
1659	1	Campina Grande	Paraiba	Brasil	1	1	31	5	2	5	1	2	1	4	1	27	8	2012	3	9	16:00	9
1660	1	Campina Grande	Paraiba	Brasil	1	1	28	1	3	1	1	1	2	1	6	30	8	2014	3	9	14:00	2
1661	1	Campina Grande	Paraiba	Brasil	1	1	22	1	3	5	1	2	3	1	2	28	8	2012	4	7	20:00	9
1662	1	Campina Grande	Paraiba	Brasil	1	2	17	1	4	6	1	2	2	1	7	18	8	2013	2	9	11:00	2
1663	1	Campina Grande	Paraiba	Brasil	1	2	37	3	4	2	2	3	5	1	2	28	8	2012	0	9	UNK	2
1664	1	Campina Grande	Paraiba	Brasil	1	1	39	4	4	2	2	1	4	1	6	30	8	2014	3	2	13:30	1
1665	7	Campina Grande	Paraiba	Brasil	1	2	15	1	3	6	2	2	4	5	3	29	8	2012	2	9	UNK	2
1666	1	Campina Grande	Paraiba	Brasil	1	2	47	0	0	1	2	2	4	1	7	18	8	2013	4	8	18:20	1
1667	3	Campina Grande	Paraiba	Brasil	1	1	26	1	4	1	1	1	3	0	3	29	8	2012	3	7	12:00	9
1668	3	Campina Grande	Paraiba	Brasil	1	1	50	1	0	1	1	2	1	1	3	29	8	2012	3	2	12:30	1
1669	3	Campina Grande	Paraiba	Brasil	1	1	28	4	2	1	1	2	1	1	1	25	8	2014	3	9	13:00	2
1670	3	Campina Grande	Paraiba	Brasil	1	1	26	1	4	6	1	2	3	1	1	1	9	2014	3	2	13:00	9
1671	2	Campina Grande	Paraiba	Brasil	1	1	24	1	4	1	1	2	3	1	0	0	0	0	3	7	12:30	2
1672	1	Campina Grande	Paraiba	Brasil	1	1	35	4	2	2	1	2	1	5	4	30	8	2012	4	7	22:00	1
1673	4	Campina Grande	Paraiba	Brasil	1	2	11	1	2	6	2	2	4	1	3	29	8	2012	3	9	16:30	2
1674	7	Campina Grande	Paraiba	Brasil	1	2	33	4	0	2	1	1	1	1	4	30	8	2012	4	9	21:00	2
1675	2	Campina Grande	Paraiba	Brasil	1	1	23	1	0	2	2	1	4	1	2	20	8	2013	3	9	15:00	2
1676	3	Campina Grande	Paraiba	Brasil	1	1	44	4	0	1	1	2	3	4	3	29	8	2012	4	2	21:00	9
1677	2	Campina Grande	Paraiba	Brasil	1	1	44	4	3	1	2	1	4	1	2	20	8	2013	3	9	15:00	2
1678	4	Campina Grande	Paraiba	Brasil	1	1	12	1	2	6	2	1	4	1	2	20	8	2013	4	2	18:00	2
1679	3	Campina Grande	Paraiba	Brasil	1	1	18	1	0	2	1	2	3	1	5	31	8	2012	2	7	11:30	9
1680	3	Campina Grande	Paraiba	Brasil	1	1	31	1	1	1	1	2	2	1	5	31	8	2012	3	9	14:00	9
1681	1	Campina Grande	Paraiba	Brasil	1	1	54	4	2	3	2	2	4	1	6	1	9	2012	3	7	17:30	2
1682	1	Campina Grande	Paraiba	Brasil	1	1	14	1	2	6	1	1	3	1	4	22	8	2013	4	9	18:30	1
1683	1	Campina Grande	Paraiba	Brasil	1	2	51	4	3	1	1	1	1	1	7	2	9	2012	4	9	21:40	2
1684	1	Campina Grande	Paraiba	Brasil	1	1	34	4	3	1	1	2	1	1	7	2	9	2012	4	9	21:30	2
1685	1	Campina Grande	Paraiba	Brasil	1	2	20	1	3	2	2	2	5	4	7	2	9	2012	1	2	1:40	2
1686	4	Campina Grande	Paraiba	Brasil	1	2	13	1	0	6	2	2	5	1	4	4	9	2014	2	1	8:00	2
1687	4	Campina Grande	Paraiba	Brasil	1	2	5	1	2	6	2	2	4	4	7	2	9	2012	4	2	20:30	2
1688	1	Campina Grande	Paraiba	Brasil	1	1	23	1	3	6	1	2	2	1	4	4	9	2014	4	2	22:50	2
1689	4	Campina Grande	Paraiba	Brasil	1	2	8	1	0	6	1	1	3	5	1	19	8	2013	4	7	23:00	1
1690	0	Campina Grande	Paraiba	Brasil	1	2	11	1	0	6	1	1	3	5	1	19	8	2013	4	9	23:00	1
1691	0	Campina Grande	Paraiba	Brasil	1	2	34	4	0	2	1	1	1	1	5	23	8	2013	3	9	16:00	2
1692	1	Campina Grande	Paraiba	Brasil	1	2	17	1	3	6	2	2	5	1	7	26	8	2012	4	9	18:00	2
1693	7	Campina Grande	Paraiba	Brasil	1	2	48	4	4	2	2	2	4	1	6	17	8	2013	4	7	18:00	2
1694	3	Campina Grande	Paraiba	Brasil	1	1	40	4	3	1	1	1	3	1	5	5	9	2014	3	7	15:30	1
1695	3	Campina Grande	Paraiba	Brasil	1	1	40	5	2	2	1	2	1	1	5	5	9	2014	3	7	16:30	9
1696	1	Campina Grande	Paraiba	Brasil	1	1	33	5	2	4	1	2	1	1	5	5	9	2014	4	2	18:00	1
1697	1	Campina Grande	Paraiba	Brasil	1	2	61	3	2	1	2	2	4	1	7	25	8	2013	4	2	19:30	2
1698	2	Campina Grande	Paraiba	Brasil	1	2	27	1	0	2	2	2	5	1	0	0	0	0	3	2	17:00	9
1699	1	Campina Grande	Paraiba	Brasil	1	1	26	5	4	2	1	2	1	0	5	5	9	2014	4	9	23:30	1
1700	1	Campina Grande	Paraiba	Brasil	1	2	37	4	0	1	2	2	5	2	6	24	8	2013	3	9	14:15	2
1701	1	Campina Grande	Paraiba	Brasil	1	1	17	5	2	6	1	2	1	1	7	25	8	2013	3	7	12:30	1
1702	1	Campina Grande	Paraiba	Brasil	1	2	28	1	0	2	1	1	1	1	5	5	9	2014	4	9	21:00	1
1703	1	Campina Grande	Paraiba	Brasil	1	1	38	4	2	5	1	2	1	4	7	25	8	2013	2	1	11:00	1
1704	3	Campina Grande	Paraiba	Brasil	1	1	33	1	0	5	1	2	2	4	6	4	8	2012	4	9	18:00	2
1705	1	Campina Grande	Paraiba	Brasil	1	1	29	5	2	5	1	2	1	1	6	6	9	2014	4	9	21:30	1
1706	1	Campina Grande	Paraiba	Brasil	1	1	21	1	4	2	1	2	2	1	7	7	9	2014	2	9	10:00	1
1707	1	Campina Grande	Paraiba	Brasil	1	1	26	5	3	2	2	2	4	3	7	25	8	2013	4	9	21:50	2
1708	1	Campina Grande	Paraiba	Brasil	1	1	33	5	2	1	2	1	4	1	7	7	9	2014	2	9	11:00	1
1709	3	Campina Grande	Paraiba	Brasil	1	1	24	4	0	1	2	1	4	5	3	5	9	2012	2	2	11:00	2
1710	3	Campina Grande	Paraiba	Brasil	1	1	65	1	0	1	1	2	1	1	7	25	8	2013	4	9	18:00	9
1711	3	Campina Grande	Paraiba	Brasil	1	1	29	1	2	1	1	2	2	1	1	8	9	2014	0	7	UNK	1
1712	1	Campina Grande	Paraiba	Brasil	1	1	29	1	4	1	1	2	2	1	7	25	8	2013	4	9	20:30	2
1713	3	Campina Grande	Paraiba	Brasil	1	1	32	1	2	2	1	2	1	3	6	6	9	2014	3	7	16:30	1
1714	3	Campina Grande	Paraiba	Brasil	1	1	42	5	2	1	1	1	3	4	2	9	9	2014	2	9	10:30	1
1715	1	Campina Grande	Paraiba	Brasil	1	1	21	5	0	2	1	2	1	1	0	0	0	0	0	2	UNK	9
1716	1	Campina Grande	Paraiba	Brasil	1	1	14	1	2	6	1	1	3	5	5	7	9	2012	1	9	1:00	2
1717	3	Campina Grande	Paraiba	Brasil	1	1	41	1	0	2	1	2	1	1	3	10	9	2014	2	2	11:00	1
1718	3	Campina Grande	Paraiba	Brasil	1	1	36	1	0	0	1	2	2	1	2	27	8	2013	2	9	8:40	9
1719	1	Campina Grande	Paraiba	Brasil	1	1	30	1	2	2	2	1	4	1	5	7	9	2012	0	3	UNK	1
1720	1	Campina Grande	Paraiba	Brasil	1	1	57	4	2	3	0	3	0	0	5	7	9	2012	0	7	UNK	1
1721	3	Campina Grande	Paraiba	Brasil	1	1	23	5	3	5	1	2	1	1	2	9	9	2014	3	7	12:00	1
1722	1	Campina Grande	Paraiba	Brasil	1	1	17	1	3	6	1	1	3	1	3	10	9	2014	3	9	15:00	2
1723	4	Campina Grande	Paraiba	Brasil	1	1	5	1	0	6	1	1	3	4	7	25	8	2013	0	9	UNK	1
1724	4	Campina Grande	Paraiba	Brasil	1	2	14	1	0	6	2	2	5	1	3	28	8	2013	3	2	12:00	2
1725	1	Campina Grande	Paraiba	Brasil	1	2	66	4	3	3	2	2	4	1	6	8	9	2012	4	9	20:30	1
1726	1	Campina Grande	Paraiba	Brasil	1	1	73	1	2	3	2	2	5	1	6	8	9	2012	4	2	19:00	1
1727	3	Campina Grande	Paraiba	Brasil	1	1	33	1	4	2	1	2	3	1	3	10	9	2014	4	7	22:00	9
1728	2	Campina Grande	Paraiba	Brasil	1	2	31	1	3	2	1	1	2	1	3	28	8	2013	3	5	15:30	1
1729	1	Campina Grande	Paraiba	Brasil	1	2	47	5	3	2	1	1	1	5	5	7	9	2012	0	9	UNK	1
1730	1	Campina Grande	Paraiba	Brasil	1	1	27	4	2	5	1	2	2	1	7	9	9	2012	0	9	UNK	2
1731	1	Campina Grande	Paraiba	Brasil	1	1	31	4	4	5	1	2	1	1	7	9	9	2012	4	9	22:30	2
1732	3	Campina Grande	Paraiba	Brasil	1	1	51	4	0	2	1	2	1	1	5	5	9	2014	4	7	18:00	9
1733	1	Campina Grande	Paraiba	Brasil	1	1	33	5	2	5	1	2	1	0	7	9	9	2012	4	2	21:00	2
1734	3	Campina Grande	Paraiba	Brasil	1	1	33	1	0	1	2	1	4	0	1	10	9	2012	2	9	9:00	2
1735	1	Campina Grande	Paraiba	Brasil	1	1	23	5	0	5	2	1	4	3	7	22	7	2012	3	9	17:00	9
1736	1	Campina Grande	Paraiba	Brasil	1	1	28	5	3	2	1	2	2	1	4	29	8	2013	4	9	20:00	1
1737	3	Campina Grande	Paraiba	Brasil	1	1	23	4	0	6	1	3	3	1	3	5	9	2012	4	7	20:30	1
1738	7	Campina Grande	Paraiba	Brasil	1	2	60	4	2	1	1	1	2	5	5	30	8	2013	2	4	10:00	2
1739	1	Campina Grande	Paraiba	Brasil	1	1	39	5	2	5	1	2	1	3	1	10	9	2012	4	7	19:00	1
1740	1	Campina Grande	Paraiba	Brasil	1	1	19	5	2	2	1	2	1	1	5	12	9	2014	4	1	18:00	2
1741	1	Campina Grande	Paraiba	Brasil	1	1	17	1	3	6	2	2	4	0	5	30	8	2013	4	2	20:30	1
1742	3	Campina Grande	Paraiba	Brasil	1	1	24	1	0	6	1	2	3	1	1	10	9	2012	4	7	22:30	9
1743	1	Campina Grande	Paraiba	Brasil	1	1	41	1	0	2	1	2	1	0	6	31	8	2013	4	7	19:00	2
1744	3	Campina Grande	Paraiba	Brasil	1	1	23	1	2	6	1	2	2	5	1	10	9	2012	4	7	21:30	9
1745	1	Campina Grande	Paraiba	Brasil	1	2	15	1	0	6	2	2	4	4	6	31	8	2013	3	9	16:00	1
1746	3	Campina Grande	Paraiba	Brasil	1	1	22	1	4	2	1	2	1	1	1	10	9	2012	2	7	UNK	9
1747	1	Campina Grande	Paraiba	Brasil	1	1	37	4	2	1	1	2	1	1	7	1	9	2013	2	2	10:00	9
1748	4	Campina Grande	Paraiba	Brasil	1	1	3	1	0	6	1	1	3	0	5	12	9	2014	4	7	UNK	2
1749	1	Campina Grande	Paraiba	Brasil	1	2	31	1	3	1	0	0	0	0	7	1	9	2013	3	1	17:30	2
1750	1	Campina Grande	Paraiba	Brasil	1	1	38	5	0	2	1	2	1	1	7	1	9	2013	4	2	19:30	1
1751	3	Campina Grande	Paraiba	Brasil	1	1	19	1	0	2	1	2	2	1	7	14	9	2014	3	9	15:00	9
1752	2	Campina Grande	Paraiba	Brasil	1	2	61	3	2	3	2	2	4	4	7	14	9	2014	4	9	20:45	2
1753	3	Campina Grande	Paraiba	Brasil	1	1	46	1	0	2	1	2	2	1	2	18	9	2012	0	9	UNK	9
1754	1	Campina Grande	Paraiba	Brasil	1	1	21	5	2	2	1	2	2	1	3	12	9	2012	3	9	17:00	2
1755	7	Campina Grande	Paraiba	Brasil	2	1	43	4	3	2	1	2	1	3	4	28	8	2014	0	5	UNK	9
1756	3	Campina Grande	Paraiba	Brasil	1	1	20	1	2	2	1	2	2	5	1	15	9	2014	4	7	19:30	1
1757	4	Campina Grande	Paraiba	Brasil	1	1	14	1	0	6	1	2	1	1	1	10	9	2012	2	7	11:00	1
1758	3	Campina Grande	Paraiba	Brasil	1	1	28	1	0	2	1	2	2	1	2	16	9	2014	2	7	9:12	9
1759	1	Campina Grande	Paraiba	Brasil	1	2	30	5	3	1	2	2	5	2	5	14	9	2012	3	7	17:50	2
1760	1	Campina Grande	Paraiba	Brasil	1	2	16	1	0	6	2	2	4	3	6	15	9	2012	2	7	10:30	2
1761	3	Campina Grande	Paraiba	Brasil	1	1	39	3	0	5	1	2	2	1	6	31	8	2013	3	9	17:40	9
1762	4	Campina Grande	Paraiba	Brasil	1	1	13	1	0	6	1	2	3	4	2	16	9	2014	3	9	14:00	9
1763	3	Campina Grande	Paraiba	Brasil	1	1	60	4	0	1	1	2	1	1	5	30	8	2013	2	7	10:00	9
1764	4	Campina Grande	Paraiba	Brasil	1	1	11	1	0	6	1	2	3	1	2	16	9	2014	3	8	13:00	9
1765	1	Campina Grande	Paraiba	Brasil	1	1	26	1	4	6	1	2	3	1	2	16	9	2014	4	7	20:40	1
1766	3	Campina Grande	Paraiba	Brasil	1	1	39	3	0	2	1	2	1	1	1	2	9	2013	3	9	17:30	9
1767	4	Campina Grande	Paraiba	Brasil	1	1	8	0	0	6	1	2	3	1	7	1	9	2013	2	8	8:00	9
1768	7	Campina Grande	Paraiba	Brasil	1	1	14	1	0	6	1	3	3	1	2	16	9	2014	2	9	11:30	2
1769	2	Campina Grande	Paraiba	Brasil	1	2	34	1	0	2	2	1	5	1	2	3	9	2013	3	3	14:30	2
1770	3	Campina Grande	Paraiba	Brasil	1	1	28	4	0	1	1	1	3	1	1	18	9	2012	2	9	11:00	2
1771	1	Campina Grande	Paraiba	Brasil	1	1	17	5	3	6	1	2	1	1	2	3	9	2013	4	2	22:30	1
1772	1	Campina Grande	Paraiba	Brasil	1	1	35	5	3	5	2	1	4	1	2	3	9	2013	4	9	20:30	2
1773	1	Campina Grande	Paraiba	Brasil	1	2	6	1	2	6	2	2	4	1	3	17	9	2014	4	1	20:00	1
1774	1	Campina Grande	Paraiba	Brasil	1	2	53	4	3	2	1	2	3	1	3	4	9	2013	1	2	5:00	1
1775	2	Campina Grande	Paraiba	Brasil	1	2	29	4	0	2	2	2	4	4	4	18	9	2014	2	8	6:00	2
1776	1	Campina Grande	Paraiba	Brasil	1	1	51	4	2	2	1	1	3	1	2	18	9	2012	2	7	10:00	9
1777	1	Campina Grande	Paraiba	Brasil	1	2	42	1	2	1	1	2	5	1	6	20	9	2014	2	7	10:20	2
1778	1	Campina Grande	Paraiba	Brasil	1	1	65	4	2	5	1	2	1	1	6	20	9	2014	4	8	18:40	2
1779	1	Campina Grande	Paraiba	Brasil	1	2	17	1	0	6	2	2	5	1	7	21	9	2014	1	9	2:25	2
1780	1	Campina Grande	Paraiba	Brasil	1	1	40	5	0	1	1	2	1	1	6	20	9	2014	0	9	UNK	2
1781	1	Campina Grande	Paraiba	Brasil	1	1	19	5	2	5	1	2	1	1	5	6	9	2013	4	2	19:40	9
1782	1	Campina Grande	Paraiba	Brasil	1	2	36	4	3	2	2	2	5	1	6	1	9	2012	4	1	22:30	2
1783	1	Campina Grande	Paraiba	Brasil	1	1	41	4	3	5	1	2	1	1	7	8	9	2013	1	9	UNK	1
1784	1	Campina Grande	Paraiba	Brasil	1	1	18	1	3	6	1	3	3	1	7	8	9	2013	4	9	19:00	2
1785	1	Campina Grande	Paraiba	Brasil	1	1	50	1	2	1	1	2	1	1	4	20	9	2012	4	2	22:00	9
1786	3	Campina Grande	Paraiba	Brasil	1	1	22	1	3	1	1	2	2	1	1	22	9	2014	1	9	2:30	9
1787	1	Campina Grande	Paraiba	Brasil	1	1	36	1	0	2	1	2	1	0	6	22	9	2012	3	9	17:30	9
1788	3	Campina Grande	Paraiba	Brasil	1	1	31	5	2	5	1	2	1	0	5	6	9	2013	3	7	15:40	1
1789	1	Campina Grande	Paraiba	Brasil	1	2	29	5	0	2	1	1	1	1	6	22	9	2012	4	9	19:00	1
1790	1	Campina Grande	Paraiba	Brasil	1	1	42	1	3	1	2	2	5	1	1	9	9	2013	3	8	16:30	2
1791	1	Campina Grande	Paraiba	Brasil	1	2	19	1	0	2	1	2	2	5	7	17	8	2014	0	7	UNK	2
1792	1	Campina Grande	Paraiba	Brasil	1	1	45	1	4	3	2	2	5	1	1	9	9	2013	3	7	16:30	2
1793	2	Campina Grande	Paraiba	Brasil	1	2	33	5	2	2	2	2	4	1	2	23	9	2014	3	9	16:00	9
1794	4	Campina Grande	Paraiba	Brasil	1	2	15	1	0	6	2	1	4	1	3	24	9	2014	2	4	UNK	2
1795	1	Campina Grande	Paraiba	Brasil	1	2	27	1	3	2	2	2	4	4	1	9	9	2013	4	2	18:30	2
1796	3	Campina Grande	Paraiba	Brasil	1	1	28	3	1	1	1	1	1	1	1	9	9	2013	2	9	11:00	9
1797	3	Campina Grande	Paraiba	Brasil	1	1	19	1	2	5	1	2	2	1	7	23	9	2012	4	9	19:00	9
1798	3	Campina Grande	Paraiba	Brasil	1	1	29	4	3	5	1	2	1	0	4	25	9	2014	1	9	2:00	1
1799	1	Campina Grande	Paraiba	Brasil	1	2	24	5	3	1	2	2	5	1	1	24	9	2012	4	2	18:43	2
1800	1	Campina Grande	Paraiba	Brasil	1	2	31	4	4	1	2	2	4	1	6	22	9	2012	2	9	9:30	2
1801	2	Campina Grande	Paraiba	Brasil	1	2	26	4	3	1	1	1	1	1	2	10	9	2013	4	9	21:00	2
1802	1	Campina Grande	Paraiba	Brasil	1	2	67	1	1	3	2	2	4	1	4	25	9	2014	3	2	15:30	2
1803	1	Campina Grande	Paraiba	Brasil	1	2	11	1	0	6	1	1	3	5	2	10	9	2013	0	8	UNK	2
1804	2	Campina Grande	Paraiba	Brasil	1	2	49	4	3	1	2	2	4	1	2	25	9	2012	2	2	11:15	1
1805	1	Campina Grande	Paraiba	Brasil	1	1	30	1	2	2	1	2	2	1	3	11	9	2013	0	1	UNK	1
1806	2	Campina Grande	Paraiba	Brasil	1	2	45	4	0	1	2	2	4	1	2	25	9	2012	2	2	10:30	2
1807	7	Campina Grande	Paraiba	Brasil	1	1	14	1	2	6	2	2	4	1	4	22	8	2013	0	8	UNK	9
1808	4	Campina Grande	Paraiba	Brasil	1	2	15	1	0	6	2	1	4	1	6	22	9	2012	1	7	0:00	1
1809	1	Campina Grande	Paraiba	Brasil	1	1	35	4	0	1	1	2	1	0	5	26	9	2014	0	9	UNK	9
1810	1	Campina Grande	Paraiba	Brasil	1	1	31	5	3	2	1	2	1	0	6	27	9	2014	1	9	5:00	1
1811	1	Campina Grande	Paraiba	Brasil	1	1	32	4	2	5	1	2	1	1	1	21	10	2013	4	9	20:00	1
1812	7	Campina Grande	Paraiba	Brasil	1	1	13	1	2	6	2	1	4	1	4	12	9	2013	2	9	10:00	2
1813	1	Campina Grande	Paraiba	Brasil	1	2	62	4	4	1	2	2	4	1	6	27	9	2014	4	8	20:00	2
1814	7	Campina Grande	Paraiba	Brasil	1	2	74	4	2	3	1	2	3	1	4	12	9	2013	3	7	15:00	1
1815	1	Campina Grande	Paraiba	Brasil	1	1	34	3	3	1	1	1	3	5	7	28	9	2014	3	7	14:30	2
1816	1	Campina Grande	Paraiba	Brasil	1	1	28	3	4	2	2	1	4	1	3	26	9	2012	4	3	20:00	2
1817	2	Campina Grande	Paraiba	Brasil	1	1	42	3	4	2	2	2	4	1	1	29	9	2014	2	7	8:15	2
1818	1	Campina Grande	Paraiba	Brasil	1	1	34	1	0	1	1	2	2	0	7	28	9	2014	4	9	21:40	9
1819	3	Campina Grande	Paraiba	Brasil	1	1	28	1	0	1	1	2	2	1	4	27	9	2012	2	9	8:00	9
1820	1	Campina Grande	Paraiba	Brasil	1	2	62	4	3	3	2	2	4	1	7	28	9	2014	4	9	20:00	2
1821	2	Campina Grande	Paraiba	Brasil	1	2	34	1	3	1	2	2	4	3	7	23	9	2012	4	9	21:15	2
1822	3	Campina Grande	Paraiba	Brasil	1	1	22	1	0	2	1	2	4	0	1	29	9	2014	2	2	9:30	9
1823	7	Campina Grande	Paraiba	Brasil	1	1	22	1	4	6	1	2	3	1	3	26	9	2012	4	9	22:30	1
1824	1	Campina Grande	Paraiba	Brasil	1	1	40	1	2	2	2	2	4	1	2	30	9	2014	2	7	9:00	2
1825	1	Campina Grande	Paraiba	Brasil	1	2	20	1	4	6	2	2	4	1	2	30	9	2014	4	8	22:00	2
1826	3	Campina Grande	Paraiba	Brasil	1	1	21	1	0	1	1	2	2	1	2	30	9	2014	4	9	19:00	9
1827	2	Campina Grande	Paraiba	Brasil	1	2	18	1	0	6	1	2	3	0	2	30	9	2014	4	1	19:30	9
1828	3	Campina Grande	Paraiba	Brasil	1	1	42	5	0	5	1	2	1	1	2	2	10	2012	3	9	14:00	9
1829	3	Campina Grande	Paraiba	Brasil	1	1	48	3	3	1	2	1	4	1	3	1	10	2014	3	9	15:00	2
1830	1	Campina Grande	Paraiba	Brasil	1	2	14	1	2	6	2	2	5	1	4	27	9	2012	4	9	20:10	2
1831	2	Campina Grande	Paraiba	Brasil	1	2	24	1	2	5	2	1	4	1	7	15	9	2013	3	9	16:00	2
1832	1	Campina Grande	Paraiba	Brasil	1	1	33	3	3	2	1	2	2	1	6	29	9	2012	2	7	10:30	1
1833	1	Campina Grande	Paraiba	Brasil	1	1	29	4	4	2	2	1	4	1	6	29	9	2012	3	7	12:00	2
1834	1	Campina Grande	Paraiba	Brasil	1	1	33	4	4	2	2	1	5	1	6	29	9	2012	2	7	11:30	2
1835	1	Campina Grande	Paraiba	Brasil	1	2	36	4	3	1	2	2	4	1	6	29	9	2012	3	2	17:00	2
1836	4	Campina Grande	Paraiba	Brasil	1	2	5	1	0	6	1	1	3	0	4	2	10	2014	0	9	UNK	9
1837	1	Campina Grande	Paraiba	Brasil	1	2	55	4	3	2	2	2	4	0	6	29	9	2012	4	9	22:00	1
1838	2	Campina Grande	Paraiba	Brasil	1	2	53	4	3	2	2	2	4	0	4	2	10	2014	3	9	15:00	2
1839	1	Campina Grande	Paraiba	Brasil	1	1	25	1	4	2	2	2	4	0	6	29	9	2012	4	2	22:00	1
1840	2	Campina Grande	Paraiba	Brasil	1	2	40	5	0	2	2	2	5	1	1	16	9	2013	1	7	0:30	2
1841	2	Campina Grande	Paraiba	Brasil	1	2	88	2	4	3	2	2	4	4	3	1	10	2014	4	2	18:00	2
1842	1	Campina Grande	Paraiba	Brasil	1	2	57	4	3	1	2	2	4	0	6	29	9	2012	4	7	22:00	1
1843	1	Campina Grande	Paraiba	Brasil	1	1	26	1	3	6	0	1	3	1	4	2	10	2014	4	7	20:30	1
1844	7	Campina Grande	Paraiba	Brasil	1	1	29	1	0	5	2	1	4	0	7	30	9	2012	4	2	22:30	2
1845	1	Campina Grande	Paraiba	Brasil	1	1	49	5	0	5	1	2	1	1	6	29	9	2012	4	9	23:00	2
1846	3	Campina Grande	Paraiba	Brasil	1	1	26	1	0	6	1	1	3	1	5	3	10	2014	2	7	8:00	9
1847	2	Campina Grande	Paraiba	Brasil	1	1	45	3	4	2	2	1	4	0	1	16	9	2013	2	1	10:00	9
1848	7	Campina Grande	Paraiba	Brasil	1	2	25	1	3	2	0	0	0	5	7	8	9	2013	0	9	UNK	2
1849	3	Campina Grande	Paraiba	Brasil	1	1	30	1	0	5	1	2	1	1	1	16	9	2013	2	9	9:00	1
1850	4	Campina Grande	Paraiba	Brasil	1	2	17	1	3	6	2	2	5	1	7	30	9	2012	1	9	1:00	2
1851	1	Campina Grande	Paraiba	Brasil	1	2	59	2	2	1	1	2	3	2	6	4	10	2014	4	9	21:30	2
1852	3	Campina Grande	Paraiba	Brasil	1	1	26	4	0	1	1	2	2	1	1	16	9	2013	4	2	23:00	2
1853	4	Campina Grande	Paraiba	Brasil	1	1	1	1	0	6	1	1	3	4	2	17	9	2013	0	7	UNK	1
1854	3	Campina Grande	Paraiba	Brasil	1	1	33	1	0	2	1	2	1	1	2	17	9	2013	4	9	22:00	1
1855	3	Campina Grande	Paraiba	Brasil	1	1	39	4	0	2	1	2	3	1	7	5	10	2014	4	9	19:30	9
1856	7	Campina Grande	Paraiba	Brasil	1	1	37	1	4	2	2	1	4	1	1	6	10	2014	3	9	12:30	2
1857	1	Campina Grande	Paraiba	Brasil	1	2	23	1	3	1	2	1	4	1	1	6	10	2014	1	6	0:00	2
1858	1	Campina Grande	Paraiba	Brasil	1	1	58	2	2	5	2	2	4	1	3	11	9	2013	4	7	18:30	2
1859	3	Campina Grande	Paraiba	Brasil	1	1	44	1	0	1	1	1	3	1	3	3	10	2012	2	9	8:30	9
1860	2	Campina Grande	Paraiba	Brasil	1	1	48	4	0	1	2	2	4	1	1	1	10	2012	2	7	9:00	2
1861	1	Campina Grande	Paraiba	Brasil	1	1	71	2	1	3	1	1	3	1	2	7	10	2014	2	7	10:00	1
1862	7	Campina Grande	Paraiba	Brasil	1	2	49	5	3	2	2	2	4	4	4	19	9	2013	2	9	7:30	2
1863	7	Campina Grande	Paraiba	Brasil	1	2	16	1	3	6	2	2	4	1	5	20	9	2013	3	2	12:00	2
1864	2	Campina Grande	Paraiba	Brasil	1	2	41	4	0	2	2	2	4	3	2	7	10	2014	0	9	UNK	9
1865	1	Campina Grande	Paraiba	Brasil	1	2	39	4	2	1	1	2	3	1	6	21	9	2013	2	9	6:00	2
1866	2	Campina Grande	Paraiba	Brasil	1	1	45	1	2	2	2	2	4	4	5	20	9	2013	2	8	9:00	2
1867	1	Campina Grande	Paraiba	Brasil	1	1	31	4	3	2	1	2	1	1	6	21	9	2013	2	8	8:00	1
1868	2	Campina Grande	Paraiba	Brasil	1	1	28	1	4	2	1	1	3	1	6	6	10	2012	3	9	14:00	1
1869	1	Campina Grande	Paraiba	Brasil	1	1	17	1	2	5	2	1	4	1	3	8	10	2014	3	2	16:00	1
1870	1	Campina Grande	Paraiba	Brasil	1	1	17	1	3	6	2	1	4	4	5	20	9	2013	3	7	17:30	2
1871	1	Campina Grande	Paraiba	Brasil	1	1	42	3	4	2	1	2	2	1	6	6	10	2012	4	2	23:30	1
1872	1	Campina Grande	Paraiba	Brasil	1	1	21	5	3	2	1	2	1	1	6	21	9	2013	3	2	17:30	1
1873	1	Campina Grande	Paraiba	Brasil	1	1	18	1	3	6	1	2	3	1	7	7	10	2012	2	9	9:40	1
1874	1	Campina Grande	Paraiba	Brasil	1	1	42	3	4	2	1	2	2	1	7	7	10	2012	2	9	9:40	1
1875	1	Campina Grande	Paraiba	Brasil	1	2	15	1	2	6	2	2	4	1	7	7	10	2012	4	2	18:30	2
1876	1	Campina Grande	Paraiba	Brasil	1	2	37	3	3	1	1	2	3	3	7	22	9	2013	3	7	16:30	1
1877	1	Campina Grande	Paraiba	Brasil	1	2	50	1	0	1	2	1	4	1	7	22	9	2013	3	9	17:00	2
1878	1	Campina Grande	Paraiba	Brasil	1	2	11	1	2	6	2	2	5	2	7	7	10	2012	4	7	20:00	2
1879	1	Campina Grande	Paraiba	Brasil	1	1	20	1	3	2	2	1	4	1	7	22	9	2013	3	7	17:40	1
1880	1	Campina Grande	Paraiba	Brasil	1	1	21	1	0	5	1	2	2	0	7	22	9	2013	4	9	19:00	9
1881	1	Campina Grande	Paraiba	Brasil	1	1	24	1	4	6	1	2	2	0	0	0	0	0	0	2	UNK	9
1882	7	Campina Grande	Paraiba	Brasil	1	2	52	4	0	2	2	2	4	1	7	22	9	2013	2	2	11:00	2
1883	1	Campina Grande	Paraiba	Brasil	1	2	32	5	2	2	2	2	4	3	7	7	10	2012	3	1	16:00	1
1884	1	Campina Grande	Paraiba	Brasil	1	1	32	5	3	2	1	2	1	1	1	8	10	2012	4	9	21:30	2
1885	4	Campina Grande	Paraiba	Brasil	1	1	39	1	4	6	2	1	4	1	1	23	9	2013	2	9	9:00	1
1886	1	Campina Grande	Paraiba	Brasil	1	1	26	5	0	2	1	2	1	1	5	10	10	2014	4	2	22:00	1
1887	3	Campina Grande	Paraiba	Brasil	1	1	49	5	0	2	1	2	3	4	1	8	10	2012	2	8	7:40	9
1888	1	Campina Grande	Paraiba	Brasil	1	1	38	4	4	2	1	2	1	1	6	11	10	2014	2	2	6:30	2
1889	1	Campina Grande	Paraiba	Brasil	1	1	26	1	3	6	2	1	4	1	5	10	10	2014	4	9	22:56	2
1890	3	Campina Grande	Paraiba	Brasil	1	1	50	1	2	1	1	2	2	1	7	22	9	2013	3	9	12:00	2
1891	3	Campina Grande	Paraiba	Brasil	1	1	41	3	4	2	1	2	2	1	5	22	3	2013	4	7	19:00	1
1892	7	Campina Grande	Paraiba	Brasil	1	1	35	1	0	2	0	0	0	0	2	9	10	2012	2	2	UNK	9
1893	2	Campina Grande	Paraiba	Brasil	1	2	49	3	2	2	1	1	2	1	7	7	10	2012	3	9	15:00	2
1894	1	Campina Grande	Paraiba	Brasil	1	2	26	1	2	2	2	2	4	3	6	11	10	2014	3	9	16:50	2
1895	1	Campina Grande	Paraiba	Brasil	1	1	69	4	2	2	1	2	1	1	6	11	10	2014	4	7	20:00	1
1896	1	Campina Grande	Paraiba	Brasil	1	1	52	4	2	2	1	2	1	5	5	10	10	2014	4	9	18:40	1
1897	1	Campina Grande	Paraiba	Brasil	1	2	36	4	2	2	2	2	4	1	2	24	9	2013	2	2	6:30	2
1898	1	Campina Grande	Paraiba	Brasil	1	1	18	5	3	5	1	2	2	1	7	12	10	2014	2	2	10:30	2
1899	7	Campina Grande	Paraiba	Brasil	1	1	43	4	2	5	2	1	4	0	2	9	10	2012	2	7	10:00	9
1900	1	Campina Grande	Paraiba	Brasil	1	1	44	4	3	5	2	1	4	1	7	12	10	2014	2	7	11:00	9
1901	1	Campina Grande	Paraiba	Brasil	1	1	20	1	3	1	1	2	3	1	7	12	10	2014	4	9	20:10	1
1902	7	Campina Grande	Paraiba	Brasil	1	1	35	4	0	1	2	1	4	1	7	7	10	2012	3	2	14:30	2
1903	1	Campina Grande	Paraiba	Brasil	1	2	26	1	3	1	2	1	4	1	7	12	10	2014	2	9	11:00	9
1904	2	Campina Grande	Paraiba	Brasil	1	2	31	5	3	2	2	1	2	0	3	8	10	2012	2	9	7:00	1
1905	1	Campina Grande	Paraiba	Brasil	1	1	32	5	2	1	1	2	1	1	2	9	10	2012	3	9	15:00	1
1906	3	Campina Grande	Paraiba	Brasil	1	1	20	4	0	2	2	1	4	1	3	8	10	2012	4	7	19:00	9
1907	7	Campina Grande	Paraiba	Brasil	1	1	17	1	0	5	2	1	4	1	1	23	9	2013	2	7	UNK	9
1908	1	Campina Grande	Paraiba	Brasil	1	1	21	5	2	5	1	2	1	0	7	12	10	2014	4	7	18:20	2
1909	4	Campina Grande	Paraiba	Brasil	1	2	15	1	0	6	2	1	4	1	2	24	9	2013	2	9	11:00	9
1910	1	Campina Grande	Paraiba	Brasil	1	2	21	1	0	1	2	2	5	4	2	24	9	2013	2	9	6:00	2
1911	2	Campina Grande	Paraiba	Brasil	1	2	41	4	3	2	2	2	4	0	1	13	10	2014	2	3	11:30	2
1912	1	Campina Grande	Paraiba	Brasil	1	1	16	1	0	6	2	1	4	1	2	24	9	2013	3	9	13:40	2
1913	1	Campina Grande	Paraiba	Brasil	1	1	28	1	3	1	2	1	4	1	2	24	9	2013	4	9	19:00	2
1914	2	Campina Grande	Paraiba	Brasil	1	1	17	1	2	6	2	1	4	1	1	13	10	2014	4	9	21:50	9
1915	1	Campina Grande	Paraiba	Brasil	1	1	24	1	3	1	2	1	4	1	1	13	10	2014	4	9	UNK	2
1916	2	Campina Grande	Paraiba	Brasil	1	2	1	1	1	5	1	1	3	1	3	25	9	2013	2	2	10:16	1
1917	1	Campina Grande	Paraiba	Brasil	1	1	12	1	0	6	1	1	3	4	3	25	9	2013	4	9	18:30	1
1918	3	Campina Grande	Paraiba	Brasil	1	1	42	5	2	2	1	2	1	1	2	14	10	2014	3	9	12:00	9
1919	1	Campina Grande	Paraiba	Brasil	1	1	17	5	2	5	1	2	1	1	5	12	10	2012	1	9	0:00	2
1920	2	Campina Grande	Paraiba	Brasil	1	2	23	4	2	1	2	2	4	2	3	15	10	2014	2	8	7:00	2
1921	3	Campina Grande	Paraiba	Brasil	1	1	23	1	0	2	1	2	2	1	2	24	9	2013	4	2	18:30	1
1922	2	Campina Grande	Paraiba	Brasil	1	1	56	1	2	5	2	2	4	1	3	15	10	2014	3	9	14:00	2
1923	1	Campina Grande	Paraiba	Brasil	1	1	31	1	2	5	2	1	4	1	4	26	9	2013	4	9	20:30	9
1924	1	Campina Grande	Paraiba	Brasil	1	1	22	4	2	2	2	2	4	1	5	12	10	2012	2	9	11:00	2
1925	1	Campina Grande	Paraiba	Brasil	1	1	32	4	0	1	1	2	3	1	3	15	10	2014	3	9	17:30	2
1926	1	Campina Grande	Paraiba	Brasil	1	2	18	1	3	1	2	2	5	3	4	26	9	2013	3	9	17:30	2
1927	1	Campina Grande	Paraiba	Brasil	1	2	46	5	2	2	2	3	4	1	5	12	10	2012	3	9	17:00	2
1928	3	Campina Grande	Paraiba	Brasil	1	1	20	1	0	1	1	2	2	1	5	27	9	2013	2	9	10:00	2
1929	1	Campina Grande	Paraiba	Brasil	1	1	16	1	3	6	1	2	3	1	5	12	10	2012	4	9	22:00	1
1930	1	Campina Grande	Paraiba	Brasil	1	1	31	4	4	2	1	2	1	1	5	12	10	2012	4	7	22:00	1
1931	1	Campina Grande	Paraiba	Brasil	1	2	20	1	0	1	2	2	4	1	5	12	10	2012	0	9	UNK	9
1932	7	Campina Grande	Paraiba	Brasil	1	2	50	1	3	2	2	2	4	4	3	25	9	2013	2	7	7:00	2
1933	1	Campina Grande	Paraiba	Brasil	1	1	25	4	2	1	1	2	1	1	5	12	10	2012	3	2	13:30	1
1934	1	Campina Grande	Paraiba	Brasil	1	2	21	1	2	1	2	2	4	1	6	13	10	2012	3	9	16:30	2
1935	1	Campina Grande	Paraiba	Brasil	1	2	17	1	3	6	2	2	4	1	6	13	10	2012	3	9	16:30	2
1936	2	Campina Grande	Paraiba	Brasil	1	1	41	5	1	2	1	1	3	1	4	16	10	2014	3	7	12:30	2
1937	2	Campina Grande	Paraiba	Brasil	1	2	21	1	2	3	2	1	4	4	6	11	10	2014	4	3	21:00	9
1938	2	Campina Grande	Paraiba	Brasil	1	1	44	1	2	2	2	1	4	1	6	11	10	2014	4	1	21:00	1
1939	1	Campina Grande	Paraiba	Brasil	1	1	31	5	0	5	2	2	4	4	5	27	9	2013	4	8	19:00	2
1940	4	Campina Grande	Paraiba	Brasil	1	0	16	1	0	6	2	1	4	3	1	23	6	2014	4	5	23:30	2
1941	1	Campina Grande	Paraiba	Brasil	1	1	13	1	2	6	1	2	2	5	5	27	9	2013	3	9	16:00	1
1942	1	Campina Grande	Paraiba	Brasil	1	1	18	1	3	6	1	3	3	1	6	28	9	2013	4	9	23:00	1
1943	3	Campina Grande	Paraiba	Brasil	1	1	25	5	2	5	1	2	1	1	5	17	10	2014	3	2	12:00	9
1944	1	Campina Grande	Paraiba	Brasil	1	2	12	1	2	6	1	1	3	0	1	15	10	2012	3	7	15:00	9
1945	1	Campina Grande	Paraiba	Brasil	1	2	9	1	2	6	1	1	3	0	1	15	10	2012	3	9	15:00	9
1946	1	Campina Grande	Paraiba	Brasil	1	2	51	1	0	1	1	2	3	4	7	29	9	2013	1	9	4:30	9
1947	1	Campina Grande	Paraiba	Brasil	1	1	23	1	3	2	2	1	4	0	7	29	9	2013	2	9	9:00	2
1948	1	Campina Grande	Paraiba	Brasil	1	1	17	1	3	6	2	1	4	1	7	29	9	2013	1	9	9:00	2
1949	1	Campina Grande	Paraiba	Brasil	1	1	52	1	2	0	2	1	4	1	7	29	9	2013	2	2	9:00	2
1950	1	Campina Grande	Paraiba	Brasil	1	0	46	1	0	0	2	2	4	1	6	18	10	2014	3	9	UNK	2
1951	1	Campina Grande	Paraiba	Brasil	1	1	66	1	0	5	1	2	3	1	7	29	9	2013	3	7	14:00	1
1952	1	Campina Grande	Paraiba	Brasil	1	1	36	1	2	2	1	2	1	4	6	18	10	2014	4	1	21:00	1
1953	1	Campina Grande	Paraiba	Brasil	1	1	28	4	2	5	2	1	4	0	7	29	9	2013	3	9	17:30	2
1954	1	Campina Grande	Paraiba	Brasil	1	2	32	3	2	0	2	2	4	2	2	11	12	2011	4	5	22:00	2
1955	1	Campina Grande	Paraiba	Brasil	1	1	41	4	4	1	1	2	1	1	6	18	10	2014	4	7	19:40	1
1956	3	Campina Grande	Paraiba	Brasil	1	1	38	4	0	2	1	2	1	1	3	17	10	2012	0	9	UNK	1
1957	1	Campina Grande	Paraiba	Brasil	1	1	37	3	4	2	2	1	4	1	7	29	9	2013	4	7	20:00	2
1958	4	Campina Grande	Paraiba	Brasil	1	2	6	1	0	6	2	2	4	1	7	29	9	2013	4	7	21:00	2
1959	3	Campina Grande	Paraiba	Brasil	1	1	30	4	0	2	1	2	1	1	7	29	9	2013	4	9	23:00	1
1960	3	Campina Grande	Paraiba	Brasil	1	1	23	1	0	1	1	2	1	1	2	16	10	2012	1	9	2:30	1
1961	1	Campina Grande	Paraiba	Brasil	1	1	26	5	3	5	1	2	1	1	6	18	10	2014	4	9	22:00	1
1962	2	Campina Grande	Paraiba	Brasil	1	2	34	4	3	2	2	2	4	4	7	19	10	2014	4	9	21:30	2
1963	2	Campina Grande	Paraiba	Brasil	1	2	27	0	4	2	1	2	3	1	4	18	10	2012	3	9	UNK	1
1964	4	Campina Grande	Paraiba	Brasil	1	2	1	1	1	5	1	2	3	1	7	19	10	2014	0	9	UNK	9
1965	3	Campina Grande	Paraiba	Brasil	1	1	32	1	0	2	2	1	4	1	3	17	10	2012	4	9	UNK	9
1966	3	Campina Grande	Paraiba	Brasil	1	1	30	1	0	2	1	2	2	1	7	22	9	2013	4	7	22:30	9
1967	4	Campina Grande	Paraiba	Brasil	1	1	39	4	3	5	1	2	3	1	1	30	9	2013	3	7	12:00	1
1968	3	Campina Grande	Paraiba	Brasil	1	1	21	1	4	2	1	2	2	1	7	19	10	2014	4	9	19:30	9
1969	1	Campina Grande	Paraiba	Brasil	1	1	8	1	2	6	2	1	4	1	1	20	10	2014	3	7	17:00	1
1970	2	Campina Grande	Paraiba	Brasil	1	2	35	4	2	2	1	3	3	1	1	20	10	2014	4	2	21:00	1
1971	1	Campina Grande	Paraiba	Brasil	1	1	29	4	3	2	1	2	1	0	7	29	9	2013	4	7	21:30	1
1972	1	Campina Grande	Paraiba	Brasil	1	2	23	3	0	1	1	1	2	4	2	1	10	2013	4	9	19:00	2
1973	1	Campina Grande	Paraiba	Brasil	1	1	29	3	0	2	1	2	2	1	2	1	10	2013	4	9	18:30	2
1974	1	Campina Grande	Paraiba	Brasil	1	2	19	1	2	1	2	2	5	1	5	19	10	2012	3	9	17:00	2
1975	3	Campina Grande	Paraiba	Brasil	1	1	40	4	0	2	1	2	3	1	2	1	10	2013	0	2	UNK	1
1976	2	Campina Grande	Paraiba	Brasil	1	2	21	4	0	2	2	2	4	1	7	19	10	2014	4	2	20:00	2
1977	2	Campina Grande	Paraiba	Brasil	1	1	37	4	2	2	2	2	5	2	1	20	1	2014	4	8	19:00	2
1978	2	Campina Grande	Paraiba	Brasil	1	2	41	4	0	1	2	2	5	0	2	1	10	2013	0	2	UNK	2
1979	3	Campina Grande	Paraiba	Brasil	1	1	35	1	0	5	1	2	1	5	7	12	10	2014	4	9	19:00	2
1980	1	Campina Grande	Paraiba	Brasil	1	2	30	5	3	2	2	2	5	1	5	19	10	2012	4	7	21:50	2
1981	2	Campina Grande	Paraiba	Brasil	1	1	38	5	2	5	2	2	4	5	4	18	9	2014	2	7	6:00	1
1982	3	Campina Grande	Paraiba	Brasil	1	1	45	1	3	2	1	2	2	1	2	21	10	2014	4	9	18:00	9
1983	2	Campina Grande	Paraiba	Brasil	1	1	43	4	3	2	0	0	0	1	3	22	10	2014	3	7	16:00	2
1984	1	Campina Grande	Paraiba	Brasil	1	1	28	4	2	5	2	1	4	4	3	2	10	2013	4	2	18:30	9
1985	1	Campina Grande	Paraiba	Brasil	1	1	25	1	2	2	1	2	2	4	4	23	10	2014	2	9	6:00	2
1986	1	Campina Grande	Paraiba	Brasil	1	2	23	5	3	6	2	2	5	1	7	21	10	2012	4	2	18:48	2
1987	1	Campina Grande	Paraiba	Brasil	1	2	45	5	2	2	1	2	3	3	1	22	10	2012	4	4	18:10	1
1988	1	Campina Grande	Paraiba	Brasil	1	2	21	5	2	6	1	2	1	5	1	22	10	2012	4	9	18:10	1
1989	7	Campina Grande	Paraiba	Brasil	1	1	5	1	0	6	1	2	3	4	3	22	10	2014	3	9	17:00	1
1990	3	Campina Grande	Paraiba	Brasil	1	1	42	4	4	1	1	2	1	4	4	23	10	2014	3	9	13:00	9
1991	1	Campina Grande	Paraiba	Brasil	1	2	35	4	0	2	1	1	1	1	4	3	10	2013	3	7	14:00	1
1992	1	Campina Grande	Paraiba	Brasil	1	1	19	1	2	1	2	2	4	1	7	21	10	2012	4	2	UNK	2
1993	3	Campina Grande	Paraiba	Brasil	1	1	27	1	3	6	1	2	2	1	4	23	10	2014	3	7	15:00	9
1994	3	Campina Grande	Paraiba	Brasil	1	1	29	5	3	2	1	2	2	1	4	23	10	2014	1	3	3:00	9
1995	1	Campina Grande	Paraiba	Brasil	1	2	27	1	3	1	2	2	4	4	5	4	10	2013	4	9	19:45	2
1996	1	Campina Grande	Paraiba	Brasil	1	1	15	1	0	6	2	1	4	3	1	15	10	2012	4	9	21:00	2
1997	7	Campina Grande	Paraiba	Brasil	1	1	54	4	4	2	2	0	5	1	1	20	10	2014	3	7	14:40	9
1998	7	Campina Grande	Paraiba	Brasil	1	1	33	5	0	2	2	0	5	1	0	0	0	0	3	9	14:40	9
1999	7	Campina Grande	Paraiba	Brasil	1	2	47	3	0	2	2	2	5	0	5	19	10	2012	4	9	21:00	2
[truncated: 564 more rows]
